# Supplementary material for: Comprehensive Interactome Analysis Reveals that STT3B Is Required for N-Glycosylation of Lassa Virus Glycoprotein
Source: J Virol. 2019 Nov 13;93(23):e01443-19. doi: 10.1128/JVI.01443-19 (PMC6854512; doi:10.1128/JVI.01443-19)
Supplement: Supplemental file 1 [file JVI.01443-19-sd001.xlsx]

## Sheet: GPC-only
Table S1A. Host proteins that were only identified in the GPC groups by mass spectrometry. Detected peptide counts from each independent sample were shown. Proteins with peptide counts over two were considered valid interactors of LASV GP (478 proteins). Viral receptor (DAG1) were highlighted by boldface type. Subunits of human oligosaccharyltransferase (OST) complex were colored into yellow. Inv…					Reference: 1. Klaus JP, Eisenhauer P, Russo J, Mason AB, Do D, King B, Taatjes D, Cornillez-Ty C, Boyson JE, Thali M, Zheng C, Liao L, Yates JR, 3rd, Zhang B, Ballif BA, Botten JW. 2013. The intracellular cargo receptor ERGIC-53 is required for the production of infectious arenavirus, coronavirus, and filovirus particles. Cell Host Microbe 14:522-34.
Accession	Gene	Description	Spectra_control-1	Spectra_control-2	Spectra_control-3	Spectra_GPC-1	Spectra_GPC-2	Spectra_GPC-3	SUM control	SUM GPC	LCMV GP in reference 1
gi|23343511	lassa glycoprotein	glycoprotein [Lassa virus]	0	0	0	170	239	465	0	874
P27824	CANX	Calnexin OS=Homo sapiens GN=CANX PE=1 SV=2	0	0	0	27	34	41	0	112	identified
P06899	HIST1H2BJ	Histone H2B type 1-J OS=Homo sapiens GN=HIST1H2BJ PE=1 SV=3	0	0	0	2	87	9	0	98
O00410	IPO5	Importin-5 OS=Homo sapiens GN=IPO5 PE=1 SV=4	0	0	0	36	28	33	0	97	identified
P04350	TUBB4A	Tubulin beta-4A chain OS=Homo sapiens GN=TUBB4A PE=1 SV=2	0	0	0	0	0	95	0	95
Q13885	TUBB2A	Tubulin beta-2A chain OS=Homo sapiens GN=TUBB2A PE=1 SV=1	0	0	0	0	0	95	0	95	identified
P0C0S8	HIST1H2AG	Histone H2A type 1 OS=Homo sapiens GN=HIST1H2AG PE=1 SV=2	0	0	0	3	81	8	0	92
Q9BUF5	TUBB6	Tubulin beta-6 chain OS=Homo sapiens GN=TUBB6 PE=1 SV=1	0	0	0	16	29	47	0	92	identified
O14980	XPO1	Exportin-1 OS=Homo sapiens GN=XPO1 PE=1 SV=1	0	0	0	22	25	41	0	88	identified
Q8TEX9	IPO4	Importin-4 OS=Homo sapiens GN=IPO4 PE=1 SV=2	0	0	0	18	30	39	0	87	identified
P04908	HIST1H2AB	Histone H2A type 1-B/E OS=Homo sapiens GN=HIST1H2AB PE=1 SV=2	0	0	0	0	78	7	0	85
P35579	MYH9	Myosin-9 OS=Homo sapiens GN=MYH9 PE=1 SV=4	0	0	0	0	70	0	0	71
Q86VP6	CAND1	Cullin-associated NEDD8-dissociated protein 1 OS=Homo sapiens GN=CAND1 PE=1 SV=2	0	0	0	17	20	23	0	61	identified
Q14118	DAG1	Dystroglycan OS=Homo sapiens GN=DAG1 PE=1 SV=2	0	0	0	14	14	26	0	54
P31689	DNAJA1	DnaJ homolog subfamily A member 1 OS=Homo sapiens GN=DNAJA1 PE=1 SV=2	0	0	0	14	17	19	0	51	identified
P05023	ATP1A1	Sodium/potassium-transporting ATPase subunit alpha-1 OS=Homo sapiens GN=ATP1A1 PE=1 SV=1	0	0	0	6	16	27	0	49
O95373	IPO7	Importin-7 OS=Homo sapiens GN=IPO7 PE=1 SV=1	0	0	0	8	13	24	0	45	identified
Q92973	TNPO1	Transportin-1 OS=Homo sapiens GN=TNPO1 PE=1 SV=2	0	0	0	11	14	19	0	44	identified
Q9NR50	EIF2B3	Translation initiation factor eIF-2B subunit gamma OS=Homo sapiens GN=EIF2B3 PE=1 SV=1	0	0	0	10	14	19	0	43
Q9UI10	EIF2B4	Translation initiation factor eIF-2B subunit delta OS=Homo sapiens GN=EIF2B4 PE=1 SV=2	0	0	0	4	14	23	0	41	identified
P14625	HSP90B1	Endoplasmin OS=Homo sapiens GN=HSP90B1 PE=1 SV=1	0	0	0	9	14	16	0	39	identified
P35580	MYH10	Myosin-10 OS=Homo sapiens GN=MYH10 PE=1 SV=3	0	0	0	0	37	0	0	37
P16402	HIST1H1D	Histone H1.3 OS=Homo sapiens GN=HIST1H1D PE=1 SV=2	0	0	0	0	32	4	0	36
P62805	HIST1H4A	Histone H4 OS=Homo sapiens GN=HIST1H4A PE=1 SV=2	0	0	0	0	32	3	0	35
P42704	LRPPRC	Leucine-rich PPR motif-containing protein, mitochondrial OS=Homo sapiens GN=LRPPRC PE=1 SV=3	0	0	0	7	14	12	0	33
Q13144	EIF2B5	Translation initiation factor eIF-2B subunit epsilon OS=Homo sapiens GN=EIF2B5 PE=1 SV=3	0	0	0	5	11	16	0	32
Q9NR30	DDX21	Nucleolar RNA helicase 2 OS=Homo sapiens GN=DDX21 PE=1 SV=5	0	0	0	0	29	1	0	31
O15355	PPM1G	Protein phosphatase 1G OS=Homo sapiens GN=PPM1G PE=1 SV=1	0	0	0	10	8	11	0	29
P16615	ATP2A2	Sarcoplasmic/endoplasmic reticulum calcium ATPase 2 OS=Homo sapiens GN=ATP2A2 PE=1 SV=1	0	0	0	4	13	12	0	29	identified
P08670	VIM	Vimentin OS=Homo sapiens GN=VIM PE=1 SV=4	0	0	0	0	27	1	0	28
Q8TCT9	HM13	Minor histocompatibility antigen H13 OS=Homo sapiens GN=HM13 PE=1 SV=1	0	0	0	8	11	8	0	27
P17066	HSPA6	Heat shock 70 kDa protein 6 OS=Homo sapiens GN=HSPA6 PE=1 SV=2	0	0	0	25	0	0	0	25
Q9UBS4	DNAJB11	DnaJ homolog subfamily B member 11 OS=Homo sapiens GN=DNAJB11 PE=1 SV=1	0	0	0	7	6	12	0	25	identified
P45880	VDAC2	Voltage-dependent anion-selective channel protein 2 OS=Homo sapiens GN=VDAC2 PE=1 SV=2	0	0	0	9	6	7	0	22
Q9H9B4	SFXN1	Sideroflexin-1 OS=Homo sapiens GN=SFXN1 PE=1 SV=4	0	0	0	5	7	10	0	22
Q9NYU2	UGGT1	UDP-glucose:glycoprotein glucosyltransferase 1 OS=Homo sapiens GN=UGGT1 PE=1 SV=3	0	0	0	5	5	12	0	22
O95905	ECD	Protein ecdysoneless homolog OS=Homo sapiens GN=ECD PE=1 SV=1	0	0	0	5	6	10	0	21
P39656	DDOST	Dolichyl-diphosphooligosaccharide--protein glycosyltransferase 48 kDa subunit OS=Homo sapiens GN=DDOST PE=1 SV=4	0	0	0	6	7	7	0	21	identified
Q13838	DDX39B	Spliceosome RNA helicase DDX39B OS=Homo sapiens GN=DDX39B PE=1 SV=1	0	0	0	6	7	7	0	21
Q96P70	IPO9	Importin-9 OS=Homo sapiens GN=IPO9 PE=1 SV=3	0	0	0	5	6	10	0	21	identified
O95573	ACSL3	Long-chain-fatty-acid--CoA ligase 3 OS=Homo sapiens GN=ACSL3 PE=1 SV=3	0	0	0	3	6	10	0	19
P31948	STIP1	Stress-induced-phosphoprotein 1 OS=Homo sapiens GN=STIP1 PE=1 SV=1	0	0	0	10	4	5	0	19
P52701	MSH6	DNA mismatch repair protein Msh6 OS=Homo sapiens GN=MSH6 PE=1 SV=2	0	0	0	1	7	11	0	19	identified
Q9Y2X3	NOP58	Nucleolar protein 58 OS=Homo sapiens GN=NOP58 PE=1 SV=1	0	0	0	0	18	1	0	19
P07910	HNRNPC	Heterogeneous nuclear ribonucleoproteins C1/C2 OS=Homo sapiens GN=HNRNPC PE=1 SV=4	0	0	0	0	15	3	0	18
Q99615	DNAJC7	DnaJ homolog subfamily C member 7 OS=Homo sapiens GN=DNAJC7 PE=1 SV=2	0	0	0	4	4	10	0	18	identified
P01892	HLA-A	HLA class I histocompatibility antigen, A-2 alpha chain OS=Homo sapiens GN=HLA-A PE=1 SV=1	0	0	0	5	6	6	0	17	identified
P13489	RNH1	Ribonuclease inhibitor OS=Homo sapiens GN=RNH1 PE=1 SV=2	0	0	0	3	6	8	0	17
P33993	MCM7	DNA replication licensing factor MCM7 OS=Homo sapiens GN=MCM7 PE=1 SV=4	0	0	0	0	8	9	0	17
P42167	TMPO	Lamina-associated polypeptide 2, isoforms beta/gamma OS=Homo sapiens GN=TMPO PE=1 SV=2	0	0	0	4	9	4	0	17
P55060	CSE1L	Exportin-2 OS=Homo sapiens GN=CSE1L PE=1 SV=3	0	0	0	5	5	7	0	17	identified
Q86Y56	DNAAF5	Dynein assembly factor 5, axonemal OS=Homo sapiens GN=DNAAF5 PE=1 SV=4	0	0	0	0	4	13	0	17
Q9HAV4	XPO5	Exportin-5 OS=Homo sapiens GN=XPO5 PE=1 SV=1	0	0	0	2	4	11	0	17	identified
Q9Y230	RUVBL2	RuvB-like 2 OS=Homo sapiens GN=RUVBL2 PE=1 SV=3	0	0	0	3	9	5	0	17
O00264	PGRMC1	Membrane-associated progesterone receptor component 1 OS=Homo sapiens GN=PGRMC1 PE=1 SV=3	0	0	0	3	7	6	0	16
P38159	RBMX	RNA-binding motif protein, X chromosome OS=Homo sapiens GN=RBMX PE=1 SV=3	0	0	0	0	16	0	0	16
Q15758	SLC1A5	Neutral amino acid transporter B(0) OS=Homo sapiens GN=SLC1A5 PE=1 SV=2	0	0	0	1	6	9	0	16
Q9UBB4	ATXN10	Ataxin-10 OS=Homo sapiens GN=ATXN10 PE=1 SV=1	0	0	0	1	6	9	0	16	identified
P04844	RPN2	Dolichyl-diphosphooligosaccharide--protein glycosyltransferase subunit 2 OS=Homo sapiens GN=RPN2 PE=1 SV=3	0	0	0	3	6	6	0	15	identified
P52292	KPNA2	Importin subunit alpha-1 OS=Homo sapiens GN=KPNA2 PE=1 SV=1	0	0	0	5	6	4	0	15
Q96ER3	SAAL1	Protein SAAL1 OS=Homo sapiens GN=SAAL1 PE=1 SV=2	0	0	0	2	4	9	0	15	identified
Q9Y265	RUVBL1	RuvB-like 1 OS=Homo sapiens GN=RUVBL1 PE=1 SV=1	0	0	0	4	6	5	0	15
O14950	MYL12B	Myosin regulatory light chain 12B OS=Homo sapiens GN=MYL12B PE=1 SV=2	0	0	0	0	14	0	0	14
O15173	PGRMC2	Membrane-associated progesterone receptor component 2 OS=Homo sapiens GN=PGRMC2 PE=1 SV=1	0	0	0	3	5	6	0	14
P08195	SLC3A2	4F2 cell-surface antigen heavy chain OS=Homo sapiens GN=SLC3A2 PE=1 SV=3	0	0	0	5	3	6	0	14
Q14257	RCN2	Reticulocalbin-2 OS=Homo sapiens GN=RCN2 PE=1 SV=1	0	0	0	3	4	7	0	14	identified
Q9Y4X5	ARIH1	E3 ubiquitin-protein ligase ARIH1 OS=Homo sapiens GN=ARIH1 PE=1 SV=2	0	0	0	3	5	6	0	14
Q9UJS0	SLC25A13	Calcium-binding mitochondrial carrier protein Aralar2 OS=Homo sapiens GN=SLC25A13 PE=1 SV=2	0	0	0	0	6	7	0	13	identified
O00567	NOP56	Nucleolar protein 56 OS=Homo sapiens GN=NOP56 PE=1 SV=4	0	0	0	0	12	0	0	12
P17812	CTPS1	CTP synthase 1 OS=Homo sapiens GN=CTPS1 PE=1 SV=2	0	0	0	1	3	8	0	12
P30101	PDIA3	Protein disulfide-isomerase A3 OS=Homo sapiens GN=PDIA3 PE=1 SV=4	0	0	0	3	2	7	0	12	identified
P43243	MATR3	Matrin-3 OS=Homo sapiens GN=MATR3 PE=1 SV=2	0	0	0	0	11	1	0	12
P49770	EIF2B2	Translation initiation factor eIF-2B subunit beta OS=Homo sapiens GN=EIF2B2 PE=1 SV=3	0	0	0	0	5	7	0	12	identified
Q3ZCQ8	TIMM50	Mitochondrial import inner membrane translocase subunit TIM50 OS=Homo sapiens GN=TIMM50 PE=1 SV=2	0	0	0	2	4	6	0	12
Q96AG4	LRRC59	Leucine-rich repeat-containing protein 59 OS=Homo sapiens GN=LRRC59 PE=1 SV=1	0	0	0	5	3	4	0	12	identified
Q9BS26	ERP44	Endoplasmic reticulum resident protein 44 OS=Homo sapiens GN=ERP44 PE=1 SV=1	0	0	0	5	3	4	0	12	identified
P18754	RCC1	Regulator of chromosome condensation OS=Homo sapiens GN=RCC1 PE=1 SV=1	0	0	0	2	8	1	0	11
P30050	RPL12	60S ribosomal protein L12 OS=Homo sapiens GN=RPL12 PE=1 SV=1	0	0	0	0	8	3	0	11
P30566	ADSL	Adenylosuccinate lyase OS=Homo sapiens GN=ADSL PE=1 SV=2	0	0	0	0	2	9	0	11
P30837	ALDH1B1	Aldehyde dehydrogenase X, mitochondrial OS=Homo sapiens GN=ALDH1B1 PE=1 SV=3	0	0	0	1	3	6	0	11	identified
P50213	IDH3A	Isocitrate dehydrogenase [NAD] subunit alpha, mitochondrial OS=Homo sapiens GN=IDH3A PE=1 SV=1	0	0	0	6	4	1	0	11	identified
P54105	CLNS1A	Methylosome subunit pICln OS=Homo sapiens GN=CLNS1A PE=1 SV=1	0	0	0	5	4	2	0	11
P54920	NAPA	Alpha-soluble NSF attachment protein OS=Homo sapiens GN=NAPA PE=1 SV=3	0	0	0	0	1	9	0	11
P62333	PSMC6	26S protease regulatory subunit 10B OS=Homo sapiens GN=PSMC6 PE=1 SV=1	0	0	0	2	4	4	0	11	identified
P68431	HIST1H3A	Histone H3.1 OS=Homo sapiens GN=HIST1H3A PE=1 SV=2	0	0	0	0	9	1	0	11
Q14165	MLEC	Malectin OS=Homo sapiens GN=MLEC PE=1 SV=1	0	0	0	2	2	6	0	11
Q14232	EIF2B1	Translation initiation factor eIF-2B subunit alpha OS=Homo sapiens GN=EIF2B1 PE=1 SV=1	0	0	0	0	2	8	0	11	identified
Q6PJG6	BRAT1	BRCA1-associated ATM activator 1 OS=Homo sapiens GN=BRAT1 PE=1 SV=2	0	0	0	0	5	5	0	11
Q71DI3	HIST2H3A	Histone H3.2 OS=Homo sapiens GN=HIST2H3A PE=1 SV=3	0	0	0	0	10	0	0	11
Q7Z406	MYH14	Myosin-14 OS=Homo sapiens GN=MYH14 PE=1 SV=2	0	0	0	0	10	0	0	11
Q96IV0	NGLY1	Peptide-N(4)-(N-acetyl-beta-glucosaminyl)asparagine amidase OS=Homo sapiens GN=NGLY1 PE=1 SV=1	0	0	0	0	4	7	0	11
Q9BSD7	NTPCR	Cancer-related nucleoside-triphosphatase OS=Homo sapiens GN=NTPCR PE=1 SV=1	0	0	0	0	6	5	0	11
Q9BT78	COPS4	COP9 signalosome complex subunit 4 OS=Homo sapiens GN=COPS4 PE=1 SV=1	0	0	0	8	2	1	0	11
Q9UNE7	STUB1	E3 ubiquitin-protein ligase CHIP OS=Homo sapiens GN=STUB1 PE=1 SV=2	0	0	0	2	3	6	0	11	identified
Q9Y6E2	BZW2	Basic leucine zipper and W2 domain-containing protein 2 OS=Homo sapiens GN=BZW2 PE=1 SV=1	0	0	0	1	4	5	0	11	identified
O43390	HNRNPR	Heterogeneous nuclear ribonucleoprotein R OS=Homo sapiens GN=HNRNPR PE=1 SV=1	0	0	0	0	7	2	0	9
O75367	H2AFY	Core histone macro-H2A.1 OS=Homo sapiens GN=H2AFY PE=1 SV=4	0	0	0	0	9	0	0	9
P10321	HLA-C	HLA class I histocompatibility antigen, Cw-7 alpha chain OS=Homo sapiens GN=HLA-C PE=1 SV=3	0	0	0	0	4	5	0	9	identified
P13010	XRCC5	X-ray repair cross-complementing protein 5 OS=Homo sapiens GN=XRCC5 PE=1 SV=3	0	0	0	0	7	2	0	9
P43246	MSH2	DNA mismatch repair protein Msh2 OS=Homo sapiens GN=MSH2 PE=1 SV=1	0	0	0	2	1	6	0	9
P46087	NOP2	Probable 28S rRNA (cytosine(4447)-C(5))-methyltransferase OS=Homo sapiens GN=NOP2 PE=1 SV=2	0	0	0	0	9	0	0	9
P46777	RPL5	60S ribosomal protein L5 OS=Homo sapiens GN=RPL5 PE=1 SV=3	0	0	0	0	6	3	0	9
P46977	STT3A	Dolichyl-diphosphooligosaccharide--protein glycosyltransferase subunit STT3A OS=Homo sapiens GN=STT3A PE=1 SV=2	0	0	0	1	5	3	0	9
P49585	PCYT1A	Choline-phosphate cytidylyltransferase A OS=Homo sapiens GN=PCYT1A PE=1 SV=2	0	0	0	0	3	6	0	9	identified
Q13185	CBX3	Chromobox protein homolog 3 OS=Homo sapiens GN=CBX3 PE=1 SV=4	0	0	0	0	9	0	0	9
Q15293	RCN1	Reticulocalbin-1 OS=Homo sapiens GN=RCN1 PE=1 SV=1	0	0	0	1	4	4	0	9	identified
Q15386	UBE3C	Ubiquitin-protein ligase E3C OS=Homo sapiens GN=UBE3C PE=1 SV=3	0	0	0	1	2	6	0	9	identified
Q9H3P7	ACBD3	Golgi resident protein GCP60 OS=Homo sapiens GN=ACBD3 PE=1 SV=4	0	0	0	0	0	9	0	9
Q9UBX3	SLC25A10	Mitochondrial dicarboxylate carrier OS=Homo sapiens GN=SLC25A10 PE=1 SV=2	0	0	0	3	2	4	0	9
O76021	RSL1D1	Ribosomal L1 domain-containing protein 1 OS=Homo sapiens GN=RSL1D1 PE=1 SV=3	0	0	0	0	8	0	0	8
O94826	TOMM70	Mitochondrial import receptor subunit TOM70 OS=Homo sapiens GN=TOMM70 PE=1 SV=1	0	0	0	5	2	1	0	8
P05387	RPLP2	60S acidic ribosomal protein P2 OS=Homo sapiens GN=RPLP2 PE=1 SV=1	0	0	0	1	4	3	0	8	identified
P08574	CYC1	Cytochrome c1, heme protein, mitochondrial OS=Homo sapiens GN=CYC1 PE=1 SV=3	0	0	0	1	3	4	0	8	identified
P11388	TOP2A	DNA topoisomerase 2-alpha OS=Homo sapiens GN=TOP2A PE=1 SV=3	0	0	0	0	8	0	0	8
P12956	XRCC6	X-ray repair cross-complementing protein 6 OS=Homo sapiens GN=XRCC6 PE=1 SV=2	0	0	0	0	6	2	0	8
P35637	FUS	RNA-binding protein FUS OS=Homo sapiens GN=FUS PE=1 SV=1	0	0	0	0	6	2	0	8
P35659	DEK	Protein DEK OS=Homo sapiens GN=DEK PE=1 SV=1	0	0	0	1	7	0	0	8
P40939	HADHA	Trifunctional enzyme subunit alpha, mitochondrial OS=Homo sapiens GN=HADHA PE=1 SV=2	0	0	0	1	5	2	0	8	identified
P51991	HNRNPA3	Heterogeneous nuclear ribonucleoprotein A3 OS=Homo sapiens GN=HNRNPA3 PE=1 SV=2	0	0	0	0	8	0	0	8
P52789	HK2	Hexokinase-2 OS=Homo sapiens GN=HK2 PE=1 SV=2	0	0	0	0	3	5	0	8
P60660	MYL6	Myosin light polypeptide 6 OS=Homo sapiens GN=MYL6 PE=1 SV=2	0	0	0	0	8	0	0	8
P84243	H3F3A	Histone H3.3 OS=Homo sapiens GN=H3F3A PE=1 SV=2	0	0	0	0	8	0	0	8
Q7Z4Q2	HEATR3	HEAT repeat-containing protein 3 OS=Homo sapiens GN=HEATR3 PE=1 SV=2	0	0	0	0	2	6	0	8	identified
Q8WVX9	FAR1	Fatty acyl-CoA reductase 1 OS=Homo sapiens GN=FAR1 PE=1 SV=1	0	0	0	3	2	3	0	8	identified
Q9BQG0	MYBBP1A	Myb-binding protein 1A OS=Homo sapiens GN=MYBBP1A PE=1 SV=2	0	0	0	0	8	0	0	8	identified
Q9H0A0	NAT10	RNA cytidine acetyltransferase OS=Homo sapiens GN=NAT10 PE=1 SV=2	0	0	0	0	8	0	0	8
Q9NVI7	ATAD3A	ATPase family AAA domain-containing protein 3A OS=Homo sapiens GN=ATAD3A PE=1 SV=2	0	0	0	0	6	2	0	8
Q9NZI8	IGF2BP1	Insulin-like growth factor 2 mRNA-binding protein 1 OS=Homo sapiens GN=IGF2BP1 PE=1 SV=2	0	0	0	1	7	0	0	8
O15212	PFDN6	Prefoldin subunit 6 OS=Homo sapiens GN=PFDN6 PE=1 SV=1	0	0	0	2	2	3	0	7
O15269	SPTLC1	Serine palmitoyltransferase 1 OS=Homo sapiens GN=SPTLC1 PE=1 SV=1	0	0	0	1	2	4	0	7	identified
O60264	SMARCA5	SWI/SNF-related matrix-associated actin-dependent regulator of chromatin subfamily A member 5 OS=Homo sapiens GN=SMARCA5 PE=1 SV=1	0	0	0	0	7	0	0	7
P04181	OAT	Ornithine aminotransferase, mitochondrial OS=Homo sapiens GN=OAT PE=1 SV=1	0	0	0	4	1	2	0	7
P13073	COX4I1	Cytochrome c oxidase subunit 4 isoform 1, mitochondrial OS=Homo sapiens GN=COX4I1 PE=1 SV=1	0	0	0	2	2	3	0	7
P18124	RPL7	60S ribosomal protein L7 OS=Homo sapiens GN=RPL7 PE=1 SV=1	0	0	0	0	5	2	0	7
P22087	FBL	rRNA 2'-O-methyltransferase fibrillarin OS=Homo sapiens GN=FBL PE=1 SV=2	0	0	0	0	7	0	0	7
P24666	ACP1	Low molecular weight phosphotyrosine protein phosphatase OS=Homo sapiens GN=ACP1 PE=1 SV=3	0	0	0	3	2	2	0	7	identified
P26373	RPL13	60S ribosomal protein L13 OS=Homo sapiens GN=RPL13 PE=1 SV=4	0	0	0	0	5	2	0	7
P36542	ATP5C1	ATP synthase subunit gamma, mitochondrial OS=Homo sapiens GN=ATP5C1 PE=1 SV=1	0	0	0	1	3	3	0	7
P36578	RPL4	60S ribosomal protein L4 OS=Homo sapiens GN=RPL4 PE=1 SV=5	0	0	0	1	6	0	0	7
P52306	RAP1GDS1	Rap1 GTPase-GDP dissociation stimulator 1 OS=Homo sapiens GN=RAP1GDS1 PE=1 SV=3	0	0	0	2	2	3	0	7
Q14697	GANAB	Neutral alpha-glucosidase AB OS=Homo sapiens GN=GANAB PE=1 SV=3	0	0	0	2	2	3	0	7	identified
Q16629	SRSF7	Serine/arginine-rich splicing factor 7 OS=Homo sapiens GN=SRSF7 PE=1 SV=1	0	0	0	0	7	0	0	7
Q8TC07	TBC1D15	TBC1 domain family member 15 OS=Homo sapiens GN=TBC1D15 PE=1 SV=2	0	0	0	1	1	5	0	7
Q93008	USP9X	Probable ubiquitin carboxyl-terminal hydrolase FAF-X OS=Homo sapiens GN=USP9X PE=1 SV=3	0	0	0	0	4	3	0	7	identified
Q96FW1	OTUB1	Ubiquitin thioesterase OTUB1 OS=Homo sapiens GN=OTUB1 PE=1 SV=2	0	0	0	2	2	3	0	7
Q9BTE7	DCUN1D5	DCN1-like protein 5 OS=Homo sapiens GN=DCUN1D5 PE=1 SV=1	0	0	0	0	1	6	0	7
Q9BXW9	FANCD2	Fanconi anemia group D2 protein OS=Homo sapiens GN=FANCD2 PE=1 SV=2	0	0	0	0	1	6	0	7	identified
Q9NVP1	DDX18	ATP-dependent RNA helicase DDX18 OS=Homo sapiens GN=DDX18 PE=1 SV=2	0	0	0	0	7	0	0	7
Q9NXF7	DCAF16	DDB1- and CUL4-associated factor 16 OS=Homo sapiens GN=DCAF16 PE=1 SV=1	0	0	0	2	2	3	0	7
Q9NZL4	HSPBP1	Hsp70-binding protein 1 OS=Homo sapiens GN=HSPBP1 PE=1 SV=1	0	0	0	2	2	3	0	7	identified
Q9UKV3	ACIN1	Apoptotic chromatin condensation inducer in the nucleus OS=Homo sapiens GN=ACIN1 PE=1 SV=2	0	0	0	0	7	0	0	7
O43592	XPOT	Exportin-T OS=Homo sapiens GN=XPOT PE=1 SV=2	0	0	0	0	2	4	0	6	identified
O60506	SYNCRIP	Heterogeneous nuclear ribonucleoprotein Q OS=Homo sapiens GN=SYNCRIP PE=1 SV=2	0	0	0	0	4	2	0	6
O75694	NUP155	Nuclear pore complex protein Nup155 OS=Homo sapiens GN=NUP155 PE=1 SV=1	0	0	0	0	5	1	0	6
O95816	BAG2	BAG family molecular chaperone regulator 2 OS=Homo sapiens GN=BAG2 PE=1 SV=1	0	0	0	1	2	3	0	6	identified
P05204	HMGN2	Non-histone chromosomal protein HMG-17 OS=Homo sapiens GN=HMGN2 PE=1 SV=3	0	0	0	0	6	0	0	6
P22392	NME2	Nucleoside diphosphate kinase B OS=Homo sapiens GN=NME2 PE=1 SV=1	0	0	0	0	1	5	0	6
P26640	VARS	Valine--tRNA ligase OS=Homo sapiens GN=VARS PE=1 SV=4	0	0	0	1	2	3	0	6
P27797	CALR	Calreticulin OS=Homo sapiens GN=CALR PE=1 SV=1	0	0	0	1	4	1	0	6	identified
P43686	PSMC4	26S protease regulatory subunit 6B OS=Homo sapiens GN=PSMC4 PE=1 SV=2	0	0	0	0	2	4	0	6	identified
P55072	VCP	Transitional endoplasmic reticulum ATPase OS=Homo sapiens GN=VCP PE=1 SV=4	0	0	0	2	2	2	0	6	identified
P61247	RPS3A	40S ribosomal protein S3a OS=Homo sapiens GN=RPS3A PE=1 SV=2	0	0	0	0	3	3	0	6
P63104	YWHAZ	14-3-3 protein zeta/delta OS=Homo sapiens GN=YWHAZ PE=1 SV=1	0	0	0	2	2	2	0	6
P83731	RPL24	60S ribosomal protein L24 OS=Homo sapiens GN=RPL24 PE=1 SV=1	0	0	0	0	5	1	0	6
Q02878	RPL6	60S ribosomal protein L6 OS=Homo sapiens GN=RPL6 PE=1 SV=3	0	0	0	0	5	1	0	6
Q15029	EFTUD2	116 kDa U5 small nuclear ribonucleoprotein component OS=Homo sapiens GN=EFTUD2 PE=1 SV=1	0	0	0	0	3	3	0	6
Q53GQ0	HSD17B12	Very-long-chain 3-oxoacyl-CoA reductase OS=Homo sapiens GN=HSD17B12 PE=1 SV=2	0	0	0	0	2	4	0	6	identified
Q92616	GCN1	eIF-2-alpha kinase activator GCN1 OS=Homo sapiens GN=GCN1 PE=1 SV=6	0	0	0	0	1	5	0	6
Q9H3U1	UNC45A	Protein unc-45 homolog A OS=Homo sapiens GN=UNC45A PE=1 SV=1	0	0	0	1	2	3	0	6	identified
Q9NS69	TOMM22	Mitochondrial import receptor subunit TOM22 homolog OS=Homo sapiens GN=TOMM22 PE=1 SV=3	0	0	0	0	3	3	0	6
Q9P035	HACD3	Very-long-chain (3R)-3-hydroxyacyl-CoA dehydratase 3 OS=Homo sapiens GN=HACD3 PE=1 SV=2	0	0	0	0	4	2	0	6
Q9UNS2	COPS3	COP9 signalosome complex subunit 3 OS=Homo sapiens GN=COPS3 PE=1 SV=3	0	0	0	4	1	1	0	6
O00116	AGPS	Alkyldihydroxyacetonephosphate synthase, peroxisomal OS=Homo sapiens GN=AGPS PE=1 SV=1	0	0	0	1	1	3	0	5
O14654	IRS4	Insulin receptor substrate 4 OS=Homo sapiens GN=IRS4 PE=1 SV=1	0	0	0	0	3	2	0	5
O14828	SCAMP3	Secretory carrier-associated membrane protein 3 OS=Homo sapiens GN=SCAMP3 PE=1 SV=3	0	0	0	0	2	3	0	5
O14929	HAT1	Histone acetyltransferase type B catalytic subunit OS=Homo sapiens GN=HAT1 PE=1 SV=1	0	0	0	1	2	2	0	5
O14967	CLGN	Calmegin OS=Homo sapiens GN=CLGN PE=1 SV=1	0	0	0	0	0	5	0	5
O43143	DHX15	Pre-mRNA-splicing factor ATP-dependent RNA helicase DHX15 OS=Homo sapiens GN=DHX15 PE=1 SV=2	0	0	0	0	5	0	0	5
O75155	CAND2	Cullin-associated NEDD8-dissociated protein 2 OS=Homo sapiens GN=CAND2 PE=1 SV=3	0	0	0	0	1	4	0	5	identified
O75531	BANF1	Barrier-to-autointegration factor OS=Homo sapiens GN=BANF1 PE=1 SV=1	0	0	0	0	5	0	0	5
P08754	GNAI3	Guanine nucleotide-binding protein G(k) subunit alpha OS=Homo sapiens GN=GNAI3 PE=1 SV=3	0	0	0	2	2	1	0	5
P14314	PRKCSH	Glucosidase 2 subunit beta OS=Homo sapiens GN=PRKCSH PE=1 SV=2	0	0	0	1	1	3	0	5
P17980	PSMC3	26S protease regulatory subunit 6A OS=Homo sapiens GN=PSMC3 PE=1 SV=3	0	0	0	2	2	1	0	5	identified
P19367	HK1	Hexokinase-1 OS=Homo sapiens GN=HK1 PE=1 SV=3	0	0	0	3	2	0	0	5
P21796	VDAC1	Voltage-dependent anion-selective channel protein 1 OS=Homo sapiens GN=VDAC1 PE=1 SV=2	0	0	0	2	0	3	0	5
P51571	SSR4	Translocon-associated protein subunit delta OS=Homo sapiens GN=SSR4 PE=1 SV=1	0	0	0	2	0	3	0	5	identified
P61201	COPS2	COP9 signalosome complex subunit 2 OS=Homo sapiens GN=COPS2 PE=1 SV=1	0	0	0	4	1	0	0	5
P62258	YWHAE	14-3-3 protein epsilon OS=Homo sapiens GN=YWHAE PE=1 SV=1	0	0	0	0	3	2	0	5
P62424	RPL7A	60S ribosomal protein L7a OS=Homo sapiens GN=RPL7A PE=1 SV=2	0	0	0	0	4	1	0	5
Q01105	SET	Protein SET OS=Homo sapiens GN=SET PE=1 SV=3	0	0	0	0	0	5	0	5
Q01813	PFKP	ATP-dependent 6-phosphofructokinase, platelet type OS=Homo sapiens GN=PFKP PE=1 SV=2	0	0	0	0	2	3	0	5
Q02880	TOP2B	DNA topoisomerase 2-beta OS=Homo sapiens GN=TOP2B PE=1 SV=3	0	0	0	0	5	0	0	5
Q07020	RPL18	60S ribosomal protein L18 OS=Homo sapiens GN=RPL18 PE=1 SV=2	0	0	0	0	3	2	0	5
Q08945	SSRP1	FACT complex subunit SSRP1 OS=Homo sapiens GN=SSRP1 PE=1 SV=1	0	0	0	0	5	0	0	5
Q12905	ILF2	Interleukin enhancer-binding factor 2 OS=Homo sapiens GN=ILF2 PE=1 SV=2	0	0	0	0	5	0	0	5
Q12907	LMAN2	Vesicular integral-membrane protein VIP36 OS=Homo sapiens GN=LMAN2 PE=1 SV=1	0	0	0	1	1	3	0	5	identified
Q13505	MTX1	Metaxin-1 OS=Homo sapiens GN=MTX1 PE=1 SV=2	0	0	0	0	2	3	0	5
Q14980	NUMA1	Nuclear mitotic apparatus protein 1 OS=Homo sapiens GN=NUMA1 PE=1 SV=2	0	0	0	0	5	0	0	5
Q15363	TMED2	Transmembrane emp24 domain-containing protein 2 OS=Homo sapiens GN=TMED2 PE=1 SV=1	0	0	0	1	1	3	0	5	identified
Q15393	SF3B3	Splicing factor 3B subunit 3 OS=Homo sapiens GN=SF3B3 PE=1 SV=4	0	0	0	2	3	0	0	5
Q15424	SAFB	Scaffold attachment factor B1 OS=Homo sapiens GN=SAFB PE=1 SV=4	0	0	0	0	5	0	0	5
Q6P1M0	SLC27A4	Long-chain fatty acid transport protein 4 OS=Homo sapiens GN=SLC27A4 PE=1 SV=1	0	0	0	2	0	3	0	5
Q6P4A7	SFXN4	Sideroflexin-4 OS=Homo sapiens GN=SFXN4 PE=1 SV=1	0	0	0	0	1	4	0	5	identified
Q8NBU5	ATAD1	ATPase family AAA domain-containing protein 1 OS=Homo sapiens GN=ATAD1 PE=1 SV=1	0	0	0	1	2	2	0	5
Q8WUY8	NAT14	N-acetyltransferase 14 OS=Homo sapiens GN=NAT14 PE=1 SV=1	0	0	0	1	1	3	0	5
Q92598	HSPH1	Heat shock protein 105 kDa OS=Homo sapiens GN=HSPH1 PE=1 SV=1	0	0	0	0	4	1	0	5
Q96A33	CCDC47	Coiled-coil domain-containing protein 47 OS=Homo sapiens GN=CCDC47 PE=1 SV=1	0	0	0	1	1	3	0	5	identified
Q96CS3	FAF2	FAS-associated factor 2 OS=Homo sapiens GN=FAF2 PE=1 SV=2	0	0	0	0	2	3	0	5	identified
Q9BUK6	MSTO1	Protein misato homolog 1 OS=Homo sapiens GN=MSTO1 PE=1 SV=1	0	0	0	0	1	4	0	5
Q9BVK6	TMED9	Transmembrane emp24 domain-containing protein 9 OS=Homo sapiens GN=TMED9 PE=1 SV=2	0	0	0	1	2	2	0	5	identified
Q9H0S4	DDX47	Probable ATP-dependent RNA helicase DDX47 OS=Homo sapiens GN=DDX47 PE=1 SV=1	0	0	0	0	4	1	0	5
Q9ULV4	CORO1C	Coronin-1C OS=Homo sapiens GN=CORO1C PE=1 SV=1	0	0	0	0	5	0	0	5
Q9Y4W6	AFG3L2	AFG3-like protein 2 OS=Homo sapiens GN=AFG3L2 PE=1 SV=2	0	0	0	0	3	2	0	5
Q9Y6C9	MTCH2	Mitochondrial carrier homolog 2 OS=Homo sapiens GN=MTCH2 PE=1 SV=1	0	0	0	1	2	2	0	5	identified
A0FGR8	ESYT2	Extended synaptotagmin-2 OS=Homo sapiens GN=ESYT2 PE=1 SV=1	0	0	0	0	2	2	0	4
O00165	HAX1	HCLS1-associated protein X-1 OS=Homo sapiens GN=HAX1 PE=1 SV=2	0	0	0	1	1	2	0	4	identified
O00541	PES1	Pescadillo homolog OS=Homo sapiens GN=PES1 PE=1 SV=1	0	0	0	0	4	0	0	4
O43164	PJA2	E3 ubiquitin-protein ligase Praja-2 OS=Homo sapiens GN=PJA2 PE=1 SV=4	0	0	0	0	2	2	0	4
O60925	PFDN1	Prefoldin subunit 1 OS=Homo sapiens GN=PFDN1 PE=1 SV=2	0	0	0	0	0	4	0	4
O75396	SEC22B	Vesicle-trafficking protein SEC22b OS=Homo sapiens GN=SEC22B PE=1 SV=4	0	0	0	2	0	2	0	4	identified
O75489	NDUFS3	NADH dehydrogenase [ubiquinone] iron-sulfur protein 3, mitochondrial OS=Homo sapiens GN=NDUFS3 PE=1 SV=1	0	0	0	0	2	2	0	4	identified
O75643	SNRNP200	U5 small nuclear ribonucleoprotein 200 kDa helicase OS=Homo sapiens GN=SNRNP200 PE=1 SV=2	0	0	0	0	3	1	0	4
P02545	LMNA	Prelamin-A/C OS=Homo sapiens GN=LMNA PE=1 SV=1	0	0	0	0	4	0	0	4
P02786	TFRC	Transferrin receptor protein 1 OS=Homo sapiens GN=TFRC PE=1 SV=2	0	0	0	0	2	2	0	4
P04222	HLA-C	HLA class I histocompatibility antigen, Cw-3 alpha chain OS=Homo sapiens GN=HLA-C PE=1 SV=2	0	0	0	4	0	0	0	4
P04637	TP53	Cellular tumor antigen p53 OS=Homo sapiens GN=TP53 PE=1 SV=4	0	0	0	0	4	0	0	4
P06493	CDK1	Cyclin-dependent kinase 1 OS=Homo sapiens GN=CDK1 PE=1 SV=3	0	0	0	2	1	1	0	4
P07814	EPRS	Bifunctional glutamate/proline--tRNA ligase OS=Homo sapiens GN=EPRS PE=1 SV=5	0	0	0	0	1	3	0	4
P11310	ACADM	Medium-chain specific acyl-CoA dehydrogenase, mitochondrial OS=Homo sapiens GN=ACADM PE=1 SV=1	0	0	0	1	1	2	0	4
P12270	TPR	Nucleoprotein TPR OS=Homo sapiens GN=TPR PE=1 SV=3	0	0	0	0	4	0	0	4
P17480	UBTF	Nucleolar transcription factor 1 OS=Homo sapiens GN=UBTF PE=1 SV=1	0	0	0	0	4	0	0	4
P18031	PTPN1	Tyrosine-protein phosphatase non-receptor type 1 OS=Homo sapiens GN=PTPN1 PE=1 SV=1	0	0	0	3	0	1	0	4
P21964	COMT	Catechol O-methyltransferase OS=Homo sapiens GN=COMT PE=1 SV=2	0	0	0	0	0	4	0	4
P23381	WARS	Tryptophan--tRNA ligase, cytoplasmic OS=Homo sapiens GN=WARS PE=1 SV=2	0	0	0	0	2	2	0	4
P24539	ATP5F1	ATP synthase F(0) complex subunit B1, mitochondrial OS=Homo sapiens GN=ATP5F1 PE=1 SV=2	0	0	0	1	2	1	0	4
P39023	RPL3	60S ribosomal protein L3 OS=Homo sapiens GN=RPL3 PE=1 SV=2	0	0	0	0	4	0	0	4
P46781	RPS9	40S ribosomal protein S9 OS=Homo sapiens GN=RPS9 PE=1 SV=3	0	0	0	0	4	0	0	4	identified
P50914	RPL14	60S ribosomal protein L14 OS=Homo sapiens GN=RPL14 PE=1 SV=4	0	0	0	0	4	0	0	4
P53621	COPA	Coatomer subunit alpha OS=Homo sapiens GN=COPA PE=1 SV=2	0	0	0	2	1	1	0	4	identified
P54136	RARS	Arginine--tRNA ligase, cytoplasmic OS=Homo sapiens GN=RARS PE=1 SV=2	0	0	0	0	1	3	0	4
P55209	NAP1L1	Nucleosome assembly protein 1-like 1 OS=Homo sapiens GN=NAP1L1 PE=1 SV=1	0	0	0	0	2	2	0	4
P57105	SYNJ2BP	Synaptojanin-2-binding protein OS=Homo sapiens GN=SYNJ2BP PE=1 SV=2	0	0	0	0	2	2	0	4
P61026	RAB10	Ras-related protein Rab-10 OS=Homo sapiens GN=RAB10 PE=1 SV=1	0	0	0	0	2	2	0	4
P62910	RPL32	60S ribosomal protein L32 OS=Homo sapiens GN=RPL32 PE=1 SV=2	0	0	0	0	3	1	0	4
P78406	RAE1	mRNA export factor OS=Homo sapiens GN=RAE1 PE=1 SV=1	0	0	0	0	4	0	0	4
Q00610	CLTC	Clathrin heavy chain 1 OS=Homo sapiens GN=CLTC PE=1 SV=5	0	0	0	0	2	2	0	4	identified
Q03252	LMNB2	Lamin-B2 OS=Homo sapiens GN=LMNB2 PE=1 SV=4	0	0	0	1	3	0	0	4
Q07065	CKAP4	Cytoskeleton-associated protein 4 OS=Homo sapiens GN=CKAP4 PE=1 SV=2	0	0	0	1	1	2	0	4
Q15050	RRS1	Ribosome biogenesis regulatory protein homolog OS=Homo sapiens GN=RRS1 PE=1 SV=2	0	0	0	0	4	0	0	4
Q15061	WDR43	WD repeat-containing protein 43 OS=Homo sapiens GN=WDR43 PE=1 SV=3	0	0	0	0	4	0	0	4
Q16891	IMMT	MICOS complex subunit MIC60 OS=Homo sapiens GN=IMMT PE=1 SV=1	0	0	0	0	3	1	0	4	identified
Q5T9A4	ATAD3B	ATPase family AAA domain-containing protein 3B OS=Homo sapiens GN=ATAD3B PE=1 SV=1	0	0	0	0	4	0	0	4	identified
Q8IY81	FTSJ3	pre-rRNA processing protein FTSJ3 OS=Homo sapiens GN=FTSJ3 PE=1 SV=2	0	0	0	0	4	0	0	4
Q8TCJ2	STT3B	Dolichyl-diphosphooligosaccharide--protein glycosyltransferase subunit STT3B OS=Homo sapiens GN=STT3B PE=1 SV=1	0	0	0	2	1	1	0	4	identified
Q92804	TAF15	TATA-binding protein-associated factor 2N OS=Homo sapiens GN=TAF15 PE=1 SV=1	0	0	0	0	4	0	0	4
Q96T76	MMS19	MMS19 nucleotide excision repair protein homolog OS=Homo sapiens GN=MMS19 PE=1 SV=2	0	0	0	0	1	3	0	4
Q9BRX2	PELO	Protein pelota homolog OS=Homo sapiens GN=PELO PE=1 SV=2	0	0	0	0	2	2	0	4
Q9BUJ2	HNRNPUL1	Heterogeneous nuclear ribonucleoprotein U-like protein 1 OS=Homo sapiens GN=HNRNPUL1 PE=1 SV=2	0	0	0	0	4	0	0	4
Q9BVI4	NOC4L	Nucleolar complex protein 4 homolog OS=Homo sapiens GN=NOC4L PE=1 SV=1	0	0	0	0	2	2	0	4
Q9BYG3	NIFK	MKI67 FHA domain-interacting nucleolar phosphoprotein OS=Homo sapiens GN=NIFK PE=1 SV=1	0	0	0	0	4	0	0	4
Q9H307	PNN	Pinin OS=Homo sapiens GN=PNN PE=1 SV=4	0	0	0	0	4	0	0	4
Q9H583	HEATR1	HEAT repeat-containing protein 1 OS=Homo sapiens GN=HEATR1 PE=1 SV=3	0	0	0	0	4	0	0	4
Q9NQ29	LUC7L	Putative RNA-binding protein Luc7-like 1 OS=Homo sapiens GN=LUC7L PE=1 SV=1	0	0	0	0	4	0	0	4
Q9UM54	MYO6	Unconventional myosin-VI OS=Homo sapiens GN=MYO6 PE=1 SV=4	0	0	0	0	4	0	0	4	identified
Q9Y314	NOSIP	Nitric oxide synthase-interacting protein OS=Homo sapiens GN=NOSIP PE=1 SV=1	0	0	0	2	0	2	0	4
Q9Y3T9	NOC2L	Nucleolar complex protein 2 homolog OS=Homo sapiens GN=NOC2L PE=1 SV=4	0	0	0	0	3	1	0	4
O00217	NDUFS8	NADH dehydrogenase [ubiquinone] iron-sulfur protein 8, mitochondrial OS=Homo sapiens GN=NDUFS8 PE=1 SV=1	0	0	0	0	0	3	0	3
O14545	TRAFD1	TRAF-type zinc finger domain-containing protein 1 OS=Homo sapiens GN=TRAFD1 PE=1 SV=1	0	0	0	1	1	1	0	3
O14925	TIMM23	Mitochondrial import inner membrane translocase subunit Tim23 OS=Homo sapiens GN=TIMM23 PE=1 SV=1	0	0	0	0	1	2	0	3
O14979	HNRNPDL	Heterogeneous nuclear ribonucleoprotein D-like OS=Homo sapiens GN=HNRNPDL PE=1 SV=3	0	0	0	0	3	0	0	3
O60613	SEP15	15 kDa selenoprotein OS=Homo sapiens GN=SEP15 PE=1 SV=3	0	0	0	0	1	2	0	3	identified
O60716	CTNND1	Catenin delta-1 OS=Homo sapiens GN=CTNND1 PE=1 SV=1	0	0	0	0	0	3	0	3
O75475	PSIP1	PC4 and SFRS1-interacting protein OS=Homo sapiens GN=PSIP1 PE=1 SV=1	0	0	0	0	3	0	0	3
O95433	AHSA1	Activator of 90 kDa heat shock protein ATPase homolog 1 OS=Homo sapiens GN=AHSA1 PE=1 SV=1	0	0	0	0	0	3	0	3
P00403	MT-CO2	Cytochrome c oxidase subunit 2 OS=Homo sapiens GN=MT-CO2 PE=1 SV=1	0	0	0	1	2	0	0	3
P14868	DARS	Aspartate--tRNA ligase, cytoplasmic OS=Homo sapiens GN=DARS PE=1 SV=2	0	0	0	0	0	3	0	3
P20674	COX5A	Cytochrome c oxidase subunit 5A, mitochondrial OS=Homo sapiens GN=COX5A PE=1 SV=2	0	0	0	2	0	1	0	3
P22695	UQCRC2	Cytochrome b-c1 complex subunit 2, mitochondrial OS=Homo sapiens GN=UQCRC2 PE=1 SV=3	0	0	0	1	1	1	0	3	identified
P23526	AHCY	Adenosylhomocysteinase OS=Homo sapiens GN=AHCY PE=1 SV=4	0	0	0	0	2	1	0	3
P26368	U2AF2	Splicing factor U2AF 65 kDa subunit OS=Homo sapiens GN=U2AF2 PE=1 SV=4	0	0	0	0	3	0	0	3
P27708	CAD	CAD protein OS=Homo sapiens GN=CAD PE=1 SV=3	0	0	0	1	2	0	0	3
P29401	TKT	Transketolase OS=Homo sapiens GN=TKT PE=1 SV=3	0	0	0	0	2	1	0	3
P30519	HMOX2	Heme oxygenase 2 OS=Homo sapiens GN=HMOX2 PE=1 SV=2	0	0	0	0	1	2	0	3
P30825	SLC7A1	High affinity cationic amino acid transporter 1 OS=Homo sapiens GN=SLC7A1 PE=1 SV=1	0	0	0	0	1	2	0	3
P31930	UQCRC1	Cytochrome b-c1 complex subunit 1, mitochondrial OS=Homo sapiens GN=UQCRC1 PE=1 SV=3	0	0	0	0	1	2	0	3
P41252	IARS	Isoleucine--tRNA ligase, cytoplasmic OS=Homo sapiens GN=IARS PE=1 SV=2	0	0	0	0	1	2	0	3
P42766	RPL35	60S ribosomal protein L35 OS=Homo sapiens GN=RPL35 PE=1 SV=2	0	0	0	0	2	1	0	3	identified
P45954	ACADSB	Short/branched chain specific acyl-CoA dehydrogenase, mitochondrial OS=Homo sapiens GN=ACADSB PE=1 SV=1	0	0	0	1	1	1	0	3
P45973	CBX5	Chromobox protein homolog 5 OS=Homo sapiens GN=CBX5 PE=1 SV=1	0	0	0	0	3	0	0	3
P46060	RANGAP1	Ran GTPase-activating protein 1 OS=Homo sapiens GN=RANGAP1 PE=1 SV=1	0	0	0	2	1	0	0	3
P48507	GCLM	Glutamate--cysteine ligase regulatory subunit OS=Homo sapiens GN=GCLM PE=1 SV=1	0	0	0	1	2	0	0	3
P49591	SARS	Serine--tRNA ligase, cytoplasmic OS=Homo sapiens GN=SARS PE=1 SV=3	0	0	0	1	0	2	0	3
P49756	RBM25	RNA-binding protein 25 OS=Homo sapiens GN=RBM25 PE=1 SV=3	0	0	0	0	3	0	0	3
P49792	RANBP2	E3 SUMO-protein ligase RanBP2 OS=Homo sapiens GN=RANBP2 PE=1 SV=2	0	0	0	0	3	0	0	3
P51570	GALK1	Galactokinase OS=Homo sapiens GN=GALK1 PE=1 SV=1	0	0	0	0	1	2	0	3	identified
P61254	RPL26	60S ribosomal protein L26 OS=Homo sapiens GN=RPL26 PE=1 SV=1	0	0	0	0	3	0	0	3
P61758	VBP1	Prefoldin subunit 3 OS=Homo sapiens GN=VBP1 PE=1 SV=3	0	0	0	0	1	2	0	3
P62714	PPP2CB	Serine/threonine-protein phosphatase 2A catalytic subunit beta isoform OS=Homo sapiens GN=PPP2CB PE=1 SV=1	0	0	0	2	1	0	0	3
P62906	RPL10A	60S ribosomal protein L10a OS=Homo sapiens GN=RPL10A PE=1 SV=2	0	0	0	0	2	1	0	3
Q06210	GFPT1	Glutamine--fructose-6-phosphate aminotransferase [isomerizing] 1 OS=Homo sapiens GN=GFPT1 PE=1 SV=3	0	0	0	1	2	0	0	3
Q12906	ILF3	Interleukin enhancer-binding factor 3 OS=Homo sapiens GN=ILF3 PE=1 SV=3	0	0	0	0	3	0	0	3
Q13242	SRSF9	Serine/arginine-rich splicing factor 9 OS=Homo sapiens GN=SRSF9 PE=1 SV=1	0	0	0	0	3	0	0	3
Q13263	TRIM28	Transcription intermediary factor 1-beta OS=Homo sapiens GN=TRIM28 PE=1 SV=5	0	0	0	2	1	0	0	3
Q14166	TTLL12	Tubulin--tyrosine ligase-like protein 12 OS=Homo sapiens GN=TTLL12 PE=1 SV=2	0	0	0	1	1	1	0	3
Q15005	SPCS2	Signal peptidase complex subunit 2 OS=Homo sapiens GN=SPCS2 PE=1 SV=3	0	0	0	0	1	2	0	3
Q16531	DDB1	DNA damage-binding protein 1 OS=Homo sapiens GN=DDB1 PE=1 SV=1	0	0	0	0	0	3	0	3
Q5BKZ1	ZNF326	DBIRD complex subunit ZNF326 OS=Homo sapiens GN=ZNF326 PE=1 SV=2	0	0	0	0	3	0	0	3
Q5QJE6	DNTTIP2	Deoxynucleotidyltransferase terminal-interacting protein 2 OS=Homo sapiens GN=DNTTIP2 PE=1 SV=2	0	0	0	0	3	0	0	3
Q7Z5K2	WAPL	Wings apart-like protein homolog OS=Homo sapiens GN=WAPL PE=1 SV=1	0	0	0	0	1	2	0	3
Q7Z5L9	IRF2BP2	Interferon regulatory factor 2-binding protein 2 OS=Homo sapiens GN=IRF2BP2 PE=1 SV=2	0	0	0	0	0	3	0	3
Q86U38	NOP9	Nucleolar protein 9 OS=Homo sapiens GN=NOP9 PE=1 SV=1	0	0	0	0	1	2	0	3
Q8IWA0	WDR75	WD repeat-containing protein 75 OS=Homo sapiens GN=WDR75 PE=1 SV=1	0	0	0	0	3	0	0	3
Q8IZJ1	UNC5B	Netrin receptor UNC5B OS=Homo sapiens GN=UNC5B PE=1 SV=2	0	0	0	0	0	3	0	3
Q8N1F7	NUP93	Nuclear pore complex protein Nup93 OS=Homo sapiens GN=NUP93 PE=1 SV=2	0	0	0	0	3	0	0	3	identified
Q8NF37	LPCAT1	Lysophosphatidylcholine acyltransferase 1 OS=Homo sapiens GN=LPCAT1 PE=1 SV=2	0	0	0	1	0	2	0	3	identified
Q96EB6	SIRT1	NAD-dependent protein deacetylase sirtuin-1 OS=Homo sapiens GN=SIRT1 PE=1 SV=2	0	0	0	0	2	1	0	3	identified
Q96TA2	YME1L1	ATP-dependent zinc metalloprotease YME1L1 OS=Homo sapiens GN=YME1L1 PE=1 SV=2	0	0	0	0	0	3	0	3	identified
Q99627	COPS8	COP9 signalosome complex subunit 8 OS=Homo sapiens GN=COPS8 PE=1 SV=1	0	0	0	2	1	0	0	3
Q99873	PRMT1	Protein arginine N-methyltransferase 1 OS=Homo sapiens GN=PRMT1 PE=1 SV=2	0	0	0	0	0	3	0	3
Q9BQB6	VKORC1	Vitamin K epoxide reductase complex subunit 1 OS=Homo sapiens GN=VKORC1 PE=1 SV=1	0	0	0	1	1	1	0	3
Q9BTX1	NDC1	Nucleoporin NDC1 OS=Homo sapiens GN=NDC1 PE=1 SV=2	0	0	0	0	2	1	0	3
Q9BTY7	HGH1	Protein HGH1 homolog OS=Homo sapiens GN=HGH1 PE=1 SV=1	0	0	0	0	1	2	0	3
Q9BY32	ITPA	Inosine triphosphate pyrophosphatase OS=Homo sapiens GN=ITPA PE=1 SV=2	0	0	0	0	1	2	0	3
Q9H1E5	TMX4	Thioredoxin-related transmembrane protein 4 OS=Homo sapiens GN=TMX4 PE=1 SV=1	0	0	0	1	1	1	0	3
Q9NQP4	PFDN4	Prefoldin subunit 4 OS=Homo sapiens GN=PFDN4 PE=1 SV=1	0	0	0	0	1	2	0	3
Q9NT62	ATG3	Ubiquitin-like-conjugating enzyme ATG3 OS=Homo sapiens GN=ATG3 PE=1 SV=1	0	0	0	0	0	3	0	3
Q9NWY4	HPF1	Histone PARylation factor 1 OS=Homo sapiens GN=HPF1 PE=1 SV=2	0	0	0	0	0	3	0	3
Q9UBB6	NCDN	Neurochondrin OS=Homo sapiens GN=NCDN PE=1 SV=1	0	0	0	0	1	2	0	3
Q9UBM7	DHCR7	7-dehydrocholesterol reductase OS=Homo sapiens GN=DHCR7 PE=1 SV=1	0	0	0	0	1	2	0	3	identified
Q9UMS4	PRPF19	Pre-mRNA-processing factor 19 OS=Homo sapiens GN=PRPF19 PE=1 SV=1	0	0	0	2	1	0	0	3
Q9UNL2	SSR3	Translocon-associated protein subunit gamma OS=Homo sapiens GN=SSR3 PE=1 SV=1	0	0	0	1	1	1	0	3
Q9Y3A6	TMED5	Transmembrane emp24 domain-containing protein 5 OS=Homo sapiens GN=TMED5 PE=1 SV=1	0	0	0	0	1	2	0	3
Q9Y3D8	AK6	Adenylate kinase isoenzyme 6 OS=Homo sapiens GN=AK6 PE=1 SV=1	0	0	0	0	1	2	0	3
Q9Y4L1	HYOU1	Hypoxia up-regulated protein 1 OS=Homo sapiens GN=HYOU1 PE=1 SV=1	0	0	0	0	1	2	0	3
Q9Y5L4	TIMM13	Mitochondrial import inner membrane translocase subunit Tim13 OS=Homo sapiens GN=TIMM13 PE=1 SV=1	0	0	0	1	1	1	0	3
Q9Y5M8	SRPRB	Signal recognition particle receptor subunit beta OS=Homo sapiens GN=SRPRB PE=1 SV=3	0	0	0	2	0	1	0	3	identified
A1L0T0	ILVBL	Acetolactate synthase-like protein OS=Homo sapiens GN=ILVBL PE=1 SV=2	0	0	0	0	0	2	0	2
O00159	MYO1C	Unconventional myosin-Ic OS=Homo sapiens GN=MYO1C PE=1 SV=4	0	0	0	0	2	0	0	2	identified
O15131	KPNA5	Importin subunit alpha-6 OS=Homo sapiens GN=KPNA5 PE=1 SV=2	0	0	0	0	1	1	0	2
O15260	SURF4	Surfeit locus protein 4 OS=Homo sapiens GN=SURF4 PE=1 SV=3	0	0	0	0	1	1	0	2
O43264	ZW10	Centromere/kinetochore protein zw10 homolog OS=Homo sapiens GN=ZW10 PE=1 SV=3	0	0	0	0	0	2	0	2
O43852	CALU	Calumenin OS=Homo sapiens GN=CALU PE=1 SV=2	0	0	0	0	0	2	0	2	identified
O60762	DPM1	Dolichol-phosphate mannosyltransferase subunit 1 OS=Homo sapiens GN=DPM1 PE=1 SV=1	0	0	0	0	1	1	0	2
O60831	PRAF2	PRA1 family protein 2 OS=Homo sapiens GN=PRAF2 PE=1 SV=1	0	0	0	0	1	1	0	2
O60832	DKC1	H/ACA ribonucleoprotein complex subunit 4 OS=Homo sapiens GN=DKC1 PE=1 SV=3	0	0	0	0	2	0	0	2
O75494	SRSF10	Serine/arginine-rich splicing factor 10 OS=Homo sapiens GN=SRSF10 PE=1 SV=1	0	0	0	0	2	0	0	2
O75533	SF3B1	Splicing factor 3B subunit 1 OS=Homo sapiens GN=SF3B1 PE=1 SV=3	0	0	0	0	2	0	0	2
O96008	TOMM40	Mitochondrial import receptor subunit TOM40 homolog OS=Homo sapiens GN=TOMM40 PE=1 SV=1	0	0	0	0	2	0	0	2	identified
P00338	LDHA	L-lactate dehydrogenase A chain OS=Homo sapiens GN=LDHA PE=1 SV=2	0	0	0	0	0	2	0	2
P02042	HBD	Hemoglobin subunit delta OS=Homo sapiens GN=HBD PE=1 SV=2	0	0	0	0	2	0	0	2
P03928	MT-ATP8	ATP synthase protein 8 OS=Homo sapiens GN=MT-ATP8 PE=1 SV=1	0	0	0	2	0	0	0	2
P13861	PRKAR2A	cAMP-dependent protein kinase type II-alpha regulatory subunit OS=Homo sapiens GN=PRKAR2A PE=1 SV=2	0	0	0	0	1	1	0	2
P18085	ARF4	ADP-ribosylation factor 4 OS=Homo sapiens GN=ARF4 PE=1 SV=3	0	0	0	0	1	1	0	2	identified
P18621	RPL17	60S ribosomal protein L17 OS=Homo sapiens GN=RPL17 PE=1 SV=3	0	0	0	0	2	0	0	2
P20618	PSMB1	Proteasome subunit beta type-1 OS=Homo sapiens GN=PSMB1 PE=1 SV=2	0	0	0	0	1	1	0	2	identified
P25398	RPS12	40S ribosomal protein S12 OS=Homo sapiens GN=RPS12 PE=1 SV=3	0	0	0	0	2	0	0	2
P25685	DNAJB1	DnaJ homolog subfamily B member 1 OS=Homo sapiens GN=DNAJB1 PE=1 SV=4	0	0	0	1	1	0	0	2	identified
P28340	POLD1	DNA polymerase delta catalytic subunit OS=Homo sapiens GN=POLD1 PE=1 SV=2	0	0	0	0	0	2	0	2
P35249	RFC4	Replication factor C subunit 4 OS=Homo sapiens GN=RFC4 PE=1 SV=2	0	0	0	0	2	0	0	2
P35250	RFC2	Replication factor C subunit 2 OS=Homo sapiens GN=RFC2 PE=1 SV=3	0	0	0	0	1	1	0	2
P35606	COPB2	Coatomer subunit beta' OS=Homo sapiens GN=COPB2 PE=1 SV=2	0	0	0	0	0	2	0	2
P40429	RPL13A	60S ribosomal protein L13a OS=Homo sapiens GN=RPL13A PE=1 SV=2	0	0	0	0	0	2	0	2
P40616	ARL1	ADP-ribosylation factor-like protein 1 OS=Homo sapiens GN=ARL1 PE=1 SV=1	0	0	0	0	0	2	0	2
P40855	PEX19	Peroxisomal biogenesis factor 19 OS=Homo sapiens GN=PEX19 PE=1 SV=1	0	0	0	0	0	2	0	2
P41091	EIF2S3	Eukaryotic translation initiation factor 2 subunit 3 OS=Homo sapiens GN=EIF2S3 PE=1 SV=3	0	0	0	0	2	0	0	2
P49207	RPL34	60S ribosomal protein L34 OS=Homo sapiens GN=RPL34 PE=1 SV=3	0	0	0	0	2	0	0	2
P50454	SERPINH1	Serpin H1 OS=Homo sapiens GN=SERPINH1 PE=1 SV=2	0	0	0	1	0	1	0	2
P52434	POLR2H	DNA-directed RNA polymerases I, II, and III subunit RPABC3 OS=Homo sapiens GN=POLR2H PE=1 SV=4	0	0	0	0	1	1	0	2
P52907	CAPZA1	F-actin-capping protein subunit alpha-1 OS=Homo sapiens GN=CAPZA1 PE=1 SV=3	0	0	0	0	2	0	0	2
P52926	HMGA2	High mobility group protein HMGI-C OS=Homo sapiens GN=HMGA2 PE=1 SV=1	0	0	0	0	2	0	0	2
P53985	SLC16A1	Monocarboxylate transporter 1 OS=Homo sapiens GN=SLC16A1 PE=1 SV=3	0	0	0	0	0	2	0	2	identified
P55010	EIF5	Eukaryotic translation initiation factor 5 OS=Homo sapiens GN=EIF5 PE=1 SV=2	0	0	0	0	0	2	0	2
P55265	ADAR	Double-stranded RNA-specific adenosine deaminase OS=Homo sapiens GN=ADAR PE=1 SV=4	0	0	0	0	2	0	0	2
P56589	PEX3	Peroxisomal biogenesis factor 3 OS=Homo sapiens GN=PEX3 PE=1 SV=1	0	0	0	0	0	2	0	2
P61160	ACTR2	Actin-related protein 2 OS=Homo sapiens GN=ACTR2 PE=1 SV=1	0	0	0	0	1	1	0	2
P61313	RPL15	60S ribosomal protein L15 OS=Homo sapiens GN=RPL15 PE=1 SV=2	0	0	0	0	2	0	0	2
P61962	DCAF7	DDB1- and CUL4-associated factor 7 OS=Homo sapiens GN=DCAF7 PE=1 SV=1	0	0	0	0	2	0	0	2
P62140	PPP1CB	Serine/threonine-protein phosphatase PP1-beta catalytic subunit OS=Homo sapiens GN=PPP1CB PE=1 SV=3	0	0	0	0	2	0	0	2
P62249	RPS16	40S ribosomal protein S16 OS=Homo sapiens GN=RPS16 PE=1 SV=2	0	0	0	0	2	0	0	2
P62304	SNRPE	Small nuclear ribonucleoprotein E OS=Homo sapiens GN=SNRPE PE=1 SV=1	0	0	0	0	2	0	0	2
P62879	GNB2	Guanine nucleotide-binding protein G(I)/G(S)/G(T) subunit beta-2 OS=Homo sapiens GN=GNB2 PE=1 SV=3	0	0	0	0	0	2	0	2
P62899	RPL31	60S ribosomal protein L31 OS=Homo sapiens GN=RPL31 PE=1 SV=1	0	0	0	0	2	0	0	2
P62917	RPL8	60S ribosomal protein L8 OS=Homo sapiens GN=RPL8 PE=1 SV=2	0	0	0	0	1	1	0	2
P63244	RACK1	Receptor of activated protein C kinase 1 OS=Homo sapiens GN=RACK1 PE=1 SV=3	0	0	0	2	0	0	0	2
P78316	NOP14	Nucleolar protein 14 OS=Homo sapiens GN=NOP14 PE=1 SV=3	0	0	0	0	2	0	0	2
P98179	RBM3	RNA-binding protein 3 OS=Homo sapiens GN=RBM3 PE=1 SV=1	0	0	0	0	2	0	0	2
Q02241	KIF23	Kinesin-like protein KIF23 OS=Homo sapiens GN=KIF23 PE=1 SV=3	0	0	0	0	2	0	0	2
Q02543	RPL18A	60S ribosomal protein L18a OS=Homo sapiens GN=RPL18A PE=1 SV=2	0	0	0	0	2	0	0	2
Q07157	TJP1	Tight junction protein ZO-1 OS=Homo sapiens GN=TJP1 PE=1 SV=3	0	0	0	0	2	0	0	2
Q07666	KHDRBS1	KH domain-containing, RNA-binding, signal transduction-associated protein 1 OS=Homo sapiens GN=KHDRBS1 PE=1 SV=1	0	0	0	0	2	0	0	2
Q09028	RBBP4	Histone-binding protein RBBP4 OS=Homo sapiens GN=RBBP4 PE=1 SV=3	0	0	0	0	2	0	0	2
Q13595	TRA2A	Transformer-2 protein homolog alpha OS=Homo sapiens GN=TRA2A PE=1 SV=1	0	0	0	0	2	0	0	2
Q14126	DSG2	Desmoglein-2 OS=Homo sapiens GN=DSG2 PE=1 SV=2	0	0	0	0	2	0	0	2	identified
Q14152	EIF3A	Eukaryotic translation initiation factor 3 subunit A OS=Homo sapiens GN=EIF3A PE=1 SV=1	0	0	0	0	0	2	0	2
Q14318	FKBP8	Peptidyl-prolyl cis-trans isomerase FKBP8 OS=Homo sapiens GN=FKBP8 PE=1 SV=2	0	0	0	1	1	0	0	2
Q14566	MCM6	DNA replication licensing factor MCM6 OS=Homo sapiens GN=MCM6 PE=1 SV=1	0	0	0	0	1	1	0	2
Q14671	PUM1	Pumilio homolog 1 OS=Homo sapiens GN=PUM1 PE=1 SV=3	0	0	0	0	0	2	0	2
Q14676	MDC1	Mediator of DNA damage checkpoint protein 1 OS=Homo sapiens GN=MDC1 PE=1 SV=3	0	0	0	0	2	0	0	2
Q14683	SMC1A	Structural maintenance of chromosomes protein 1A OS=Homo sapiens GN=SMC1A PE=1 SV=2	0	0	0	0	2	0	0	2
Q14684	RRP1B	Ribosomal RNA processing protein 1 homolog B OS=Homo sapiens GN=RRP1B PE=1 SV=3	0	0	0	0	2	0	0	2
Q14690	PDCD11	Protein RRP5 homolog OS=Homo sapiens GN=PDCD11 PE=1 SV=3	0	0	0	0	2	0	0	2
Q15007	WTAP	Pre-mRNA-splicing regulator WTAP OS=Homo sapiens GN=WTAP PE=1 SV=2	0	0	0	0	2	0	0	2
Q15031	LARS2	Probable leucine--tRNA ligase, mitochondrial OS=Homo sapiens GN=LARS2 PE=1 SV=2	0	0	0	0	0	2	0	2
Q15043	SLC39A14	Zinc transporter ZIP14 OS=Homo sapiens GN=SLC39A14 PE=1 SV=3	0	0	0	0	1	1	0	2
Q15070	OXA1L	Mitochondrial inner membrane protein OXA1L OS=Homo sapiens GN=OXA1L PE=1 SV=3	0	0	0	0	0	2	0	2	identified
Q15165	PON2	Serum paraoxonase/arylesterase 2 OS=Homo sapiens GN=PON2 PE=1 SV=3	0	0	0	0	1	1	0	2
Q15369	TCEB1	Transcription elongation factor B polypeptide 1 OS=Homo sapiens GN=TCEB1 PE=1 SV=1	0	0	0	0	1	1	0	2
Q15645	TRIP13	Pachytene checkpoint protein 2 homolog OS=Homo sapiens GN=TRIP13 PE=1 SV=2	0	0	0	1	0	1	0	2
Q15651	HMGN3	High mobility group nucleosome-binding domain-containing protein 3 OS=Homo sapiens GN=HMGN3 PE=1 SV=2	0	0	0	0	2	0	0	2
Q16543	CDC37	Hsp90 co-chaperone Cdc37 OS=Homo sapiens GN=CDC37 PE=1 SV=1	0	0	0	0	0	2	0	2
Q16643	DBN1	Drebrin OS=Homo sapiens GN=DBN1 PE=1 SV=4	0	0	0	0	2	0	0	2
Q29RF7	PDS5A	Sister chromatid cohesion protein PDS5 homolog A OS=Homo sapiens GN=PDS5A PE=1 SV=1	0	0	0	0	0	2	0	2
Q3SXM5	HSDL1	Inactive hydroxysteroid dehydrogenase-like protein 1 OS=Homo sapiens GN=HSDL1 PE=1 SV=3	0	0	0	0	0	2	0	2
Q53H12	AGK	Acylglycerol kinase, mitochondrial OS=Homo sapiens GN=AGK PE=1 SV=2	0	0	0	1	1	0	0	2
Q5JTH9	RRP12	RRP12-like protein OS=Homo sapiens GN=RRP12 PE=1 SV=2	0	0	0	0	2	0	0	2
Q5SSJ5	HP1BP3	Heterochromatin protein 1-binding protein 3 OS=Homo sapiens GN=HP1BP3 PE=1 SV=1	0	0	0	0	2	0	0	2
Q6KC79	NIPBL	Nipped-B-like protein OS=Homo sapiens GN=NIPBL PE=1 SV=2	0	0	0	0	1	1	0	2
Q6NXE6	ARMC6	Armadillo repeat-containing protein 6 OS=Homo sapiens GN=ARMC6 PE=1 SV=2	0	0	0	0	0	2	0	2
Q6P2Q9	PRPF8	Pre-mRNA-processing-splicing factor 8 OS=Homo sapiens GN=PRPF8 PE=1 SV=2	0	0	0	0	2	0	0	2
Q6P3X3	TTC27	Tetratricopeptide repeat protein 27 OS=Homo sapiens GN=TTC27 PE=1 SV=1	0	0	0	1	0	1	0	2
Q6UB35	MTHFD1L	Monofunctional C1-tetrahydrofolate synthase, mitochondrial OS=Homo sapiens GN=MTHFD1L PE=1 SV=1	0	0	0	0	1	1	0	2
Q7L2E3	DHX30	Putative ATP-dependent RNA helicase DHX30 OS=Homo sapiens GN=DHX30 PE=1 SV=1	0	0	0	0	2	0	0	2	identified
Q86V85	GPR180	Integral membrane protein GPR180 OS=Homo sapiens GN=GPR180 PE=2 SV=1	0	0	0	0	1	1	0	2
Q8NBQ5	HSD17B11	Estradiol 17-beta-dehydrogenase 11 OS=Homo sapiens GN=HSD17B11 PE=1 SV=3	0	0	0	0	0	2	0	2
Q8NCA5	FAM98A	Protein FAM98A OS=Homo sapiens GN=FAM98A PE=1 SV=1	0	0	0	0	2	0	0	2
Q8TC12	RDH11	Retinol dehydrogenase 11 OS=Homo sapiens GN=RDH11 PE=1 SV=2	0	0	0	1	1	0	0	2
Q8TDN6	BRIX1	Ribosome biogenesis protein BRX1 homolog OS=Homo sapiens GN=BRIX1 PE=1 SV=2	0	0	0	0	2	0	0	2
Q8TEM1	NUP210	Nuclear pore membrane glycoprotein 210 OS=Homo sapiens GN=NUP210 PE=1 SV=3	0	0	0	0	2	0	0	2	identified
Q8WTT2	NOC3L	Nucleolar complex protein 3 homolog OS=Homo sapiens GN=NOC3L PE=1 SV=1	0	0	0	0	2	0	0	2
Q8WUK0	PTPMT1	Phosphatidylglycerophosphatase and protein-tyrosine phosphatase 1 OS=Homo sapiens GN=PTPMT1 PE=1 SV=1	0	0	0	0	1	1	0	2
Q92597	NDRG1	Protein NDRG1 OS=Homo sapiens GN=NDRG1 PE=1 SV=1	0	0	0	1	0	1	0	2
Q92905	COPS5	COP9 signalosome complex subunit 5 OS=Homo sapiens GN=COPS5 PE=1 SV=4	0	0	0	2	0	0	0	2
Q92917	GPKOW	G patch domain and KOW motifs-containing protein OS=Homo sapiens GN=GPKOW PE=1 SV=2	0	0	0	0	1	1	0	2
Q92990	GLMN	Glomulin OS=Homo sapiens GN=GLMN PE=1 SV=2	0	0	0	0	0	2	0	2	identified
Q969X6	UTP4	U3 small nucleolar RNA-associated protein 4 homolog OS=Homo sapiens GN=UTP4 PE=1 SV=1	0	0	0	0	2	0	0	2
Q96GQ7	DDX27	Probable ATP-dependent RNA helicase DDX27 OS=Homo sapiens GN=DDX27 PE=1 SV=2	0	0	0	0	2	0	0	2
Q96J01	THOC3	THO complex subunit 3 OS=Homo sapiens GN=THOC3 PE=1 SV=1	0	0	0	0	1	1	0	2
Q96MU7	YTHDC1	YTH domain-containing protein 1 OS=Homo sapiens GN=YTHDC1 PE=1 SV=3	0	0	0	0	2	0	0	2
Q96T37	RBM15	Putative RNA-binding protein 15 OS=Homo sapiens GN=RBM15 PE=1 SV=2	0	0	0	0	2	0	0	2
Q99459	CDC5L	Cell division cycle 5-like protein OS=Homo sapiens GN=CDC5L PE=1 SV=2	0	0	0	0	2	0	0	2
Q99471	PFDN5	Prefoldin subunit 5 OS=Homo sapiens GN=PFDN5 PE=1 SV=2	0	0	0	2	0	0	0	2
Q9BRK5	SDF4	45 kDa calcium-binding protein OS=Homo sapiens GN=SDF4 PE=1 SV=1	0	0	0	0	0	2	0	2	identified
Q9BRP1	PDCD2L	Programmed cell death protein 2-like OS=Homo sapiens GN=PDCD2L PE=1 SV=1	0	0	0	0	1	1	0	2
Q9BTT6	LRRC1	Leucine-rich repeat-containing protein 1 OS=Homo sapiens GN=LRRC1 PE=1 SV=1	0	0	0	1	0	1	0	2
Q9BV68	RNF126	E3 ubiquitin-protein ligase RNF126 OS=Homo sapiens GN=RNF126 PE=1 SV=1	0	0	0	0	0	2	0	2
Q9BVP2	GNL3	Guanine nucleotide-binding protein-like 3 OS=Homo sapiens GN=GNL3 PE=1 SV=2	0	0	0	0	2	0	0	2
Q9BW27	NUP85	Nuclear pore complex protein Nup85 OS=Homo sapiens GN=NUP85 PE=1 SV=1	0	0	0	0	2	0	0	2
Q9BXJ9	NAA15	N-alpha-acetyltransferase 15, NatA auxiliary subunit OS=Homo sapiens GN=NAA15 PE=1 SV=1	0	0	0	0	1	1	0	2
Q9BXW7	CECR5	Cat eye syndrome critical region protein 5 OS=Homo sapiens GN=CECR5 PE=1 SV=1	0	0	0	0	2	0	0	2
Q9BZE4	GTPBP4	Nucleolar GTP-binding protein 1 OS=Homo sapiens GN=GTPBP4 PE=1 SV=3	0	0	0	0	2	0	0	2
Q9C0H2	TTYH3	Protein tweety homolog 3 OS=Homo sapiens GN=TTYH3 PE=1 SV=3	0	0	0	0	1	1	0	2
Q9NP77	SSU72	RNA polymerase II subunit A C-terminal domain phosphatase SSU72 OS=Homo sapiens GN=SSU72 PE=1 SV=1	0	0	0	0	0	2	0	2
Q9NRG9	AAAS	Aladin OS=Homo sapiens GN=AAAS PE=1 SV=1	0	0	0	0	1	1	0	2
Q9NRL2	BAZ1A	Bromodomain adjacent to zinc finger domain protein 1A OS=Homo sapiens GN=BAZ1A PE=1 SV=2	0	0	0	0	2	0	0	2
Q9NRP0	OSTC	Oligosaccharyltransferase complex subunit OSTC OS=Homo sapiens GN=OSTC PE=1 SV=1	0	0	0	0	0	2	0	2
Q9NSE4	IARS2	Isoleucine--tRNA ligase, mitochondrial OS=Homo sapiens GN=IARS2 PE=1 SV=2	0	0	0	0	1	1	0	2	identified
Q9NTJ5	SACM1L	Phosphatidylinositide phosphatase SAC1 OS=Homo sapiens GN=SACM1L PE=1 SV=2	0	0	0	0	0	2	0	2
Q9NX24	NHP2	H/ACA ribonucleoprotein complex subunit 2 OS=Homo sapiens GN=NHP2 PE=1 SV=1	0	0	0	0	2	0	0	2
Q9NXE4	SMPD4	Sphingomyelin phosphodiesterase 4 OS=Homo sapiens GN=SMPD4 PE=1 SV=2	0	0	0	0	0	2	0	2	identified
Q9P0J0	NDUFA13	NADH dehydrogenase [ubiquinone] 1 alpha subcomplex subunit 13 OS=Homo sapiens GN=NDUFA13 PE=1 SV=3	0	0	0	0	2	0	0	2
Q9P2E9	RRBP1	Ribosome-binding protein 1 OS=Homo sapiens GN=RRBP1 PE=1 SV=4	0	0	0	0	2	0	0	2	identified
Q9UBV2	SEL1L	Protein sel-1 homolog 1 OS=Homo sapiens GN=SEL1L PE=1 SV=3	0	0	0	0	0	2	0	2
Q9UBW8	COPS7A	COP9 signalosome complex subunit 7a OS=Homo sapiens GN=COPS7A PE=1 SV=1	0	0	0	2	0	0	0	2
Q9UG63	ABCF2	ATP-binding cassette sub-family F member 2 OS=Homo sapiens GN=ABCF2 PE=1 SV=2	0	0	0	0	1	1	0	2
Q9UI12	ATP6V1H	V-type proton ATPase subunit H OS=Homo sapiens GN=ATP6V1H PE=1 SV=1	0	0	0	0	1	1	0	2
Q9UJC3	HOOK1	Protein Hook homolog 1 OS=Homo sapiens GN=HOOK1 PE=1 SV=2	0	0	0	0	0	2	0	2
Q9UJZ1	STOML2	Stomatin-like protein 2, mitochondrial OS=Homo sapiens GN=STOML2 PE=1 SV=1	0	0	0	0	0	2	0	2
Q9UKV5	AMFR	E3 ubiquitin-protein ligase AMFR OS=Homo sapiens GN=AMFR PE=1 SV=2	0	0	0	0	1	1	0	2
Q9UNX4	WDR3	WD repeat-containing protein 3 OS=Homo sapiens GN=WDR3 PE=1 SV=1	0	0	0	0	2	0	0	2
Q9UQE7	SMC3	Structural maintenance of chromosomes protein 3 OS=Homo sapiens GN=SMC3 PE=1 SV=2	0	0	0	0	2	0	0	2
Q9Y277	VDAC3	Voltage-dependent anion-selective channel protein 3 OS=Homo sapiens GN=VDAC3 PE=1 SV=1	0	0	0	0	0	2	0	2	identified
Q9Y2L1	DIS3	Exosome complex exonuclease RRP44 OS=Homo sapiens GN=DIS3 PE=1 SV=2	0	0	0	0	0	2	0	2
Q9Y2Q3	GSTK1	Glutathione S-transferase kappa 1 OS=Homo sapiens GN=GSTK1 PE=1 SV=3	0	0	0	1	0	1	0	2
Q9Y3I0	RTCB	tRNA-splicing ligase RtcB homolog OS=Homo sapiens GN=RTCB PE=1 SV=1	0	0	0	1	1	0	0	2
Q9Y3Z3	SAMHD1	Deoxynucleoside triphosphate triphosphohydrolase SAMHD1 OS=Homo sapiens GN=SAMHD1 PE=1 SV=2	0	0	0	0	0	2	0	2
Q9Y4R8	TELO2	Telomere length regulation protein TEL2 homolog OS=Homo sapiens GN=TELO2 PE=1 SV=2	0	0	0	0	1	1	0	2	identified
Q9Y5L0	TNPO3	Transportin-3 OS=Homo sapiens GN=TNPO3 PE=1 SV=3	0	0	0	0	0	2	0	2
Q9Y678	COPG1	Coatomer subunit gamma-1 OS=Homo sapiens GN=COPG1 PE=1 SV=1	0	0	0	0	0	2	0	2
Q9Y6I9	TEX264	Testis-expressed sequence 264 protein OS=Homo sapiens GN=TEX264 PE=1 SV=1	0	0	0	1	1	0	0	2
A6NDU8	C5orf51	UPF0600 protein C5orf51 OS=Homo sapiens GN=C5orf51 PE=1 SV=1	0	0	0	0	0	1	0	1
A6NEC2	NPEPPSL1	Puromycin-sensitive aminopeptidase-like protein OS=Homo sapiens GN=NPEPPSL1 PE=2 SV=3	0	0	0	0	0	1	0	1
A6NIZ1		Ras-related protein Rap-1b-like protein OS=Homo sapiens PE=2 SV=1	0	0	0	0	0	1	0	1
O00154	ACOT7	Cytosolic acyl coenzyme A thioester hydrolase OS=Homo sapiens GN=ACOT7 PE=1 SV=3	0	0	0	0	0	1	0	1
O00231	PSMD11	26S proteasome non-ATPase regulatory subunit 11 OS=Homo sapiens GN=PSMD11 PE=1 SV=3	0	0	0	0	0	1	0	1
O00422	SAP18	Histone deacetylase complex subunit SAP18 OS=Homo sapiens GN=SAP18 PE=1 SV=1	0	0	0	0	1	0	0	1
O14556	GAPDHS	Glyceraldehyde-3-phosphate dehydrogenase, testis-specific OS=Homo sapiens GN=GAPDHS PE=1 SV=2	0	0	0	0	1	0	0	1
O14949	UQCRQ	Cytochrome b-c1 complex subunit 8 OS=Homo sapiens GN=UQCRQ PE=1 SV=4	0	0	0	1	0	0	0	1
O43242	PSMD3	26S proteasome non-ATPase regulatory subunit 3 OS=Homo sapiens GN=PSMD3 PE=1 SV=2	0	0	0	0	1	0	0	1
O43347	MSI1	RNA-binding protein Musashi homolog 1 OS=Homo sapiens GN=MSI1 PE=1 SV=1	0	0	0	0	0	1	0	1
O43615	TIMM44	Mitochondrial import inner membrane translocase subunit TIM44 OS=Homo sapiens GN=TIMM44 PE=1 SV=2	0	0	0	0	0	1	0	1
O43660	PLRG1	Pleiotropic regulator 1 OS=Homo sapiens GN=PLRG1 PE=1 SV=1	0	0	0	0	1	0	0	1
O43684	BUB3	Mitotic checkpoint protein BUB3 OS=Homo sapiens GN=BUB3 PE=1 SV=1	0	0	0	0	1	0	0	1
O43707	ACTN4	Alpha-actinin-4 OS=Homo sapiens GN=ACTN4 PE=1 SV=2	0	0	0	0	1	0	0	1
O43776	NARS	Asparagine--tRNA ligase, cytoplasmic OS=Homo sapiens GN=NARS PE=1 SV=1	0	0	0	1	0	0	0	1
O43809	NUDT21	Cleavage and polyadenylation specificity factor subunit 5 OS=Homo sapiens GN=NUDT21 PE=1 SV=1	0	0	0	0	1	0	0	1
O43913	ORC5	Origin recognition complex subunit 5 OS=Homo sapiens GN=ORC5 PE=1 SV=1	0	0	0	0	0	1	0	1
O43924	PDE6D	Retinal rod rhodopsin-sensitive cGMP 3',5'-cyclic phosphodiesterase subunit delta OS=Homo sapiens GN=PDE6D PE=1 SV=1	0	0	0	1	0	0	0	1
O60573	EIF4E2	Eukaryotic translation initiation factor 4E type 2 OS=Homo sapiens GN=EIF4E2 PE=1 SV=1	0	0	0	0	0	1	0	1
O60784	TOM1	Target of Myb protein 1 OS=Homo sapiens GN=TOM1 PE=1 SV=2	0	0	0	0	1	0	0	1
O60830	TIMM17B	Mitochondrial import inner membrane translocase subunit Tim17-B OS=Homo sapiens GN=TIMM17B PE=1 SV=1	0	0	0	0	0	1	0	1
O75152	ZC3H11A	Zinc finger CCCH domain-containing protein 11A OS=Homo sapiens GN=ZC3H11A PE=1 SV=3	0	0	0	0	1	0	0	1
O75251	NDUFS7	NADH dehydrogenase [ubiquinone] iron-sulfur protein 7, mitochondrial OS=Homo sapiens GN=NDUFS7 PE=1 SV=3	0	0	0	0	0	1	0	1
O75306	NDUFS2	NADH dehydrogenase [ubiquinone] iron-sulfur protein 2, mitochondrial OS=Homo sapiens GN=NDUFS2 PE=1 SV=2	0	0	0	0	0	1	0	1
O75351	VPS4B	Vacuolar protein sorting-associated protein 4B OS=Homo sapiens GN=VPS4B PE=1 SV=2	0	0	0	0	1	0	0	1
O75436	VPS26A	Vacuolar protein sorting-associated protein 26A OS=Homo sapiens GN=VPS26A PE=1 SV=2	0	0	0	0	0	1	0	1
O75600	GCAT	2-amino-3-ketobutyrate coenzyme A ligase, mitochondrial OS=Homo sapiens GN=GCAT PE=1 SV=1	0	0	0	0	1	0	0	1
O75607	NPM3	Nucleoplasmin-3 OS=Homo sapiens GN=NPM3 PE=1 SV=3	0	0	0	0	1	0	0	1
O75934	BCAS2	Pre-mRNA-splicing factor SPF27 OS=Homo sapiens GN=BCAS2 PE=1 SV=1	0	0	0	0	1	0	0	1
O75937	DNAJC8	DnaJ homolog subfamily C member 8 OS=Homo sapiens GN=DNAJC8 PE=1 SV=2	0	0	0	0	0	1	0	1
O75964	ATP5L	ATP synthase subunit g, mitochondrial OS=Homo sapiens GN=ATP5L PE=1 SV=3	0	0	0	0	0	1	0	1
O76003	GLRX3	Glutaredoxin-3 OS=Homo sapiens GN=GLRX3 PE=1 SV=2	0	0	0	1	0	0	0	1
O76071	CIAO1	Probable cytosolic iron-sulfur protein assembly protein CIAO1 OS=Homo sapiens GN=CIAO1 PE=1 SV=1	0	0	0	1	0	0	0	1
O94822	LTN1	E3 ubiquitin-protein ligase listerin OS=Homo sapiens GN=LTN1 PE=1 SV=6	0	0	0	0	0	1	0	1
O94874	UFL1	E3 UFM1-protein ligase 1 OS=Homo sapiens GN=UFL1 PE=1 SV=2	0	0	0	0	0	1	0	1
O94901	SUN1	SUN domain-containing protein 1 OS=Homo sapiens GN=SUN1 PE=1 SV=3	0	0	0	0	1	0	0	1
O94906	PRPF6	Pre-mRNA-processing factor 6 OS=Homo sapiens GN=PRPF6 PE=1 SV=1	0	0	0	0	1	0	0	1
O94919	ENDOD1	Endonuclease domain-containing 1 protein OS=Homo sapiens GN=ENDOD1 PE=1 SV=2	0	0	0	0	0	1	0	1
O94979	SEC31A	Protein transport protein Sec31A OS=Homo sapiens GN=SEC31A PE=1 SV=3	0	0	0	0	0	1	0	1
O95202	LETM1	LETM1 and EF-hand domain-containing protein 1, mitochondrial OS=Homo sapiens GN=LETM1 PE=1 SV=1	0	0	0	0	1	0	0	1
O95299	NDUFA10	NADH dehydrogenase [ubiquinone] 1 alpha subcomplex subunit 10, mitochondrial OS=Homo sapiens GN=NDUFA10 PE=1 SV=1	0	0	0	0	0	1	0	1
O95801	TTC4	Tetratricopeptide repeat protein 4 OS=Homo sapiens GN=TTC4 PE=1 SV=3	0	0	0	1	0	0	0	1
P00367	GLUD1	Glutamate dehydrogenase 1, mitochondrial OS=Homo sapiens GN=GLUD1 PE=1 SV=2	0	0	0	1	0	0	0	1
P05114	HMGN1	Non-histone chromosomal protein HMG-14 OS=Homo sapiens GN=HMGN1 PE=1 SV=3	0	0	0	0	1	0	0	1
P08047	SP1	Transcription factor Sp1 OS=Homo sapiens GN=SP1 PE=1 SV=3	0	0	0	0	1	0	0	1
P09496	CLTA	Clathrin light chain A OS=Homo sapiens GN=CLTA PE=1 SV=1	0	0	0	0	1	0	0	1
P12532	CKMT1A	Creatine kinase U-type, mitochondrial OS=Homo sapiens GN=CKMT1A PE=1 SV=1	0	0	0	0	0	1	0	1
P15924	DSP	Desmoplakin OS=Homo sapiens GN=DSP PE=1 SV=3	0	0	0	0	1	0	0	1
P15927	RPA2	Replication protein A 32 kDa subunit OS=Homo sapiens GN=RPA2 PE=1 SV=1	0	0	0	0	1	0	0	1
P18847	ATF3	Cyclic AMP-dependent transcription factor ATF-3 OS=Homo sapiens GN=ATF3 PE=1 SV=2	0	0	0	0	1	0	0	1
P22234	PAICS	Multifunctional protein ADE2 OS=Homo sapiens GN=PAICS PE=1 SV=3	0	0	0	0	1	0	0	1
P23588	EIF4B	Eukaryotic translation initiation factor 4B OS=Homo sapiens GN=EIF4B PE=1 SV=2	0	0	0	0	0	1	0	1
P29692	EEF1D	Elongation factor 1-delta OS=Homo sapiens GN=EEF1D PE=1 SV=5	0	0	0	0	0	1	0	1
P31483	TIA1	Nucleolysin TIA-1 isoform p40 OS=Homo sapiens GN=TIA1 PE=1 SV=3	0	0	0	0	1	0	0	1
P31949	S100A11	Protein S100-A11 OS=Homo sapiens GN=S100A11 PE=1 SV=2	0	0	0	0	1	0	0	1
P35251	RFC1	Replication factor C subunit 1 OS=Homo sapiens GN=RFC1 PE=1 SV=4	0	0	0	0	1	0	0	1
P37198	NUP62	Nuclear pore glycoprotein p62 OS=Homo sapiens GN=NUP62 PE=1 SV=3	0	0	0	0	1	0	0	1
P38606	ATP6V1A	V-type proton ATPase catalytic subunit A OS=Homo sapiens GN=ATP6V1A PE=1 SV=2	0	0	0	0	0	1	0	1
P40937	RFC5	Replication factor C subunit 5 OS=Homo sapiens GN=RFC5 PE=1 SV=1	0	0	0	0	1	0	0	1
P41208	CETN2	Centrin-2 OS=Homo sapiens GN=CETN2 PE=1 SV=1	0	0	0	0	1	0	0	1
P42771	CDKN2A	Cyclin-dependent kinase inhibitor 2A OS=Homo sapiens GN=CDKN2A PE=1 SV=2	0	0	0	0	1	0	0	1
P43897	TSFM	Elongation factor Ts, mitochondrial OS=Homo sapiens GN=TSFM PE=1 SV=2	0	0	0	1	0	0	0	1
P46013	MKI67	Proliferation marker protein Ki-67 OS=Homo sapiens GN=MKI67 PE=1 SV=2	0	0	0	0	1	0	0	1
P46459	NSF	Vesicle-fusing ATPase OS=Homo sapiens GN=NSF PE=1 SV=3	0	0	0	0	0	1	0	1
P46783	RPS10	40S ribosomal protein S10 OS=Homo sapiens GN=RPS10 PE=1 SV=1	0	0	0	0	1	0	0	1
P46940	IQGAP1	Ras GTPase-activating-like protein IQGAP1 OS=Homo sapiens GN=IQGAP1 PE=1 SV=1	0	0	0	0	0	1	0	1
P47756	CAPZB	F-actin-capping protein subunit beta OS=Homo sapiens GN=CAPZB PE=1 SV=4	0	0	0	0	1	0	0	1
P48729	CSNK1A1	Casein kinase I isoform alpha OS=Homo sapiens GN=CSNK1A1 PE=1 SV=2	0	0	0	0	1	0	0	1
P49458	SRP9	Signal recognition particle 9 kDa protein OS=Homo sapiens GN=SRP9 PE=1 SV=2	0	0	0	0	1	0	0	1
P49588	AARS	Alanine--tRNA ligase, cytoplasmic OS=Homo sapiens GN=AARS PE=1 SV=2	0	0	0	0	0	1	0	1
P49736	MCM2	DNA replication licensing factor MCM2 OS=Homo sapiens GN=MCM2 PE=1 SV=4	0	0	0	0	1	0	0	1
P49750	YLPM1	YLP motif-containing protein 1 OS=Homo sapiens GN=YLPM1 PE=1 SV=3	0	0	0	0	1	0	0	1
P50416	CPT1A	Carnitine O-palmitoyltransferase 1, liver isoform OS=Homo sapiens GN=CPT1A PE=1 SV=2	0	0	0	0	0	1	0	1
P50897	PPT1	Palmitoyl-protein thioesterase 1 OS=Homo sapiens GN=PPT1 PE=1 SV=1	0	0	0	1	0	0	0	1
P51665	PSMD7	26S proteasome non-ATPase regulatory subunit 7 OS=Homo sapiens GN=PSMD7 PE=1 SV=2	0	0	0	0	0	1	0	1
P52948	NUP98	Nuclear pore complex protein Nup98-Nup96 OS=Homo sapiens GN=NUP98 PE=1 SV=4	0	0	0	0	1	0	0	1
P54727	RAD23B	UV excision repair protein RAD23 homolog B OS=Homo sapiens GN=RAD23B PE=1 SV=1	0	0	0	0	1	0	0	1
P55036	PSMD4	26S proteasome non-ATPase regulatory subunit 4 OS=Homo sapiens GN=PSMD4 PE=1 SV=1	0	0	0	1	0	0	0	1
P55957	BID	BH3-interacting domain death agonist OS=Homo sapiens GN=BID PE=1 SV=1	0	0	0	0	0	1	0	1
P56182	RRP1	Ribosomal RNA processing protein 1 homolog A OS=Homo sapiens GN=RRP1 PE=1 SV=1	0	0	0	0	1	0	0	1
P56192	MARS	Methionine--tRNA ligase, cytoplasmic OS=Homo sapiens GN=MARS PE=1 SV=2	0	0	0	0	0	1	0	1
P56537	EIF6	Eukaryotic translation initiation factor 6 OS=Homo sapiens GN=EIF6 PE=1 SV=1	0	0	0	0	1	0	0	1
P60228	EIF3E	Eukaryotic translation initiation factor 3 subunit E OS=Homo sapiens GN=EIF3E PE=1 SV=1	0	0	0	0	0	1	0	1
P60604	UBE2G2	Ubiquitin-conjugating enzyme E2 G2 OS=Homo sapiens GN=UBE2G2 PE=1 SV=1	0	0	0	0	0	1	0	1
P61019	RAB2A	Ras-related protein Rab-2A OS=Homo sapiens GN=RAB2A PE=1 SV=1	0	0	0	0	0	1	0	1
P61158	ACTR3	Actin-related protein 3 OS=Homo sapiens GN=ACTR3 PE=1 SV=3	0	0	0	0	1	0	0	1
P61326	MAGOH	Protein mago nashi homolog OS=Homo sapiens GN=MAGOH PE=1 SV=1	0	0	0	0	1	0	0	1
P61619	SEC61A1	Protein transport protein Sec61 subunit alpha isoform 1 OS=Homo sapiens GN=SEC61A1 PE=1 SV=2	0	0	0	0	0	1	0	1
P61803	DAD1	Dolichyl-diphosphooligosaccharide--protein glycosyltransferase subunit DAD1 OS=Homo sapiens GN=DAD1 PE=1 SV=3	0	0	0	0	1	0	0	1
P62158	CALM1	Calmodulin OS=Homo sapiens GN=CALM1 PE=1 SV=2	0	0	0	0	1	0	0	1
P62244	RPS15A	40S ribosomal protein S15a OS=Homo sapiens GN=RPS15A PE=1 SV=2	0	0	0	0	1	0	0	1
P62316	SNRPD2	Small nuclear ribonucleoprotein Sm D2 OS=Homo sapiens GN=SNRPD2 PE=1 SV=1	0	0	0	0	1	0	0	1
P62847	RPS24	40S ribosomal protein S24 OS=Homo sapiens GN=RPS24 PE=1 SV=1	0	0	0	0	1	0	0	1
P62873	GNB1	Guanine nucleotide-binding protein G(I)/G(S)/G(T) subunit beta-1 OS=Homo sapiens GN=GNB1 PE=1 SV=3	0	0	0	0	1	0	0	1
P63096	GNAI1	Guanine nucleotide-binding protein G(i) subunit alpha-1 OS=Homo sapiens GN=GNAI1 PE=1 SV=2	0	0	0	0	1	0	0	1
P63151	PPP2R2A	Serine/threonine-protein phosphatase 2A 55 kDa regulatory subunit B alpha isoform OS=Homo sapiens GN=PPP2R2A PE=1 SV=1	0	0	0	0	1	0	0	1
P84090	ERH	Enhancer of rudimentary homolog OS=Homo sapiens GN=ERH PE=1 SV=1	0	0	0	0	0	1	0	1
Q03701	CEBPZ	CCAAT/enhancer-binding protein zeta OS=Homo sapiens GN=CEBPZ PE=1 SV=3	0	0	0	0	1	0	0	1
Q04323	UBXN1	UBX domain-containing protein 1 OS=Homo sapiens GN=UBXN1 PE=1 SV=2	0	0	0	1	0	0	0	1
Q04637	EIF4G1	Eukaryotic translation initiation factor 4 gamma 1 OS=Homo sapiens GN=EIF4G1 PE=1 SV=4	0	0	0	0	0	1	0	1
Q12788	TBL3	Transducin beta-like protein 3 OS=Homo sapiens GN=TBL3 PE=1 SV=2	0	0	0	0	1	0	0	1
Q13098	GPS1	COP9 signalosome complex subunit 1 OS=Homo sapiens GN=GPS1 PE=1 SV=4	0	0	0	0	1	0	0	1
Q13112	CHAF1B	Chromatin assembly factor 1 subunit B OS=Homo sapiens GN=CHAF1B PE=1 SV=1	0	0	0	0	1	0	0	1
Q13206	DDX10	Probable ATP-dependent RNA helicase DDX10 OS=Homo sapiens GN=DDX10 PE=1 SV=2	0	0	0	0	1	0	0	1
Q13247	SRSF6	Serine/arginine-rich splicing factor 6 OS=Homo sapiens GN=SRSF6 PE=1 SV=2	0	0	0	0	1	0	0	1
Q13347	EIF3I	Eukaryotic translation initiation factor 3 subunit I OS=Homo sapiens GN=EIF3I PE=1 SV=1	0	0	0	0	1	0	0	1
Q13435	SF3B2	Splicing factor 3B subunit 2 OS=Homo sapiens GN=SF3B2 PE=1 SV=2	0	0	0	0	1	0	0	1
Q13501	SQSTM1	Sequestosome-1 OS=Homo sapiens GN=SQSTM1 PE=1 SV=1	0	0	0	0	1	0	0	1
Q13617	CUL2	Cullin-2 OS=Homo sapiens GN=CUL2 PE=1 SV=2	0	0	0	0	0	1	0	1
Q13620	CUL4B	Cullin-4B OS=Homo sapiens GN=CUL4B PE=1 SV=4	0	0	0	1	0	0	0	1
Q14160	SCRIB	Protein scribble homolog OS=Homo sapiens GN=SCRIB PE=1 SV=4	0	0	0	0	1	0	0	1
Q15003	NCAPH	Condensin complex subunit 2 OS=Homo sapiens GN=NCAPH PE=1 SV=3	0	0	0	0	1	0	0	1
Q15019	SEPT2	Septin-2 OS=Homo sapiens GN=SEPT2 PE=1 SV=1	0	0	0	0	0	1	0	1
Q15021	NCAPD2	Condensin complex subunit 1 OS=Homo sapiens GN=NCAPD2 PE=1 SV=3	0	0	0	0	0	1	0	1
Q15287	RNPS1	RNA-binding protein with serine-rich domain 1 OS=Homo sapiens GN=RNPS1 PE=1 SV=1	0	0	0	0	1	0	0	1
Q15370	TCEB2	Transcription elongation factor B polypeptide 2 OS=Homo sapiens GN=TCEB2 PE=1 SV=1	0	0	0	0	1	0	0	1
Q15427	SF3B4	Splicing factor 3B subunit 4 OS=Homo sapiens GN=SF3B4 PE=1 SV=1	0	0	0	0	1	0	0	1
Q15459	SF3A1	Splicing factor 3A subunit 1 OS=Homo sapiens GN=SF3A1 PE=1 SV=1	0	0	0	0	1	0	0	1
Q15904	ATP6AP1	V-type proton ATPase subunit S1 OS=Homo sapiens GN=ATP6AP1 PE=1 SV=2	0	0	0	0	1	0	0	1
Q16186	ADRM1	Proteasomal ubiquitin receptor ADRM1 OS=Homo sapiens GN=ADRM1 PE=1 SV=2	0	0	0	0	1	0	0	1
Q16576	RBBP7	Histone-binding protein RBBP7 OS=Homo sapiens GN=RBBP7 PE=1 SV=1	0	0	0	0	0	1	0	1
Q16718	NDUFA5	NADH dehydrogenase [ubiquinone] 1 alpha subcomplex subunit 5 OS=Homo sapiens GN=NDUFA5 PE=1 SV=3	0	0	0	0	0	1	0	1
Q32P28	P3H1	Prolyl 3-hydroxylase 1 OS=Homo sapiens GN=P3H1 PE=1 SV=2	0	0	0	0	1	0	0	1
Q52LJ0	FAM98B	Protein FAM98B OS=Homo sapiens GN=FAM98B PE=1 SV=1	0	0	0	0	1	0	0	1
Q5C9Z4	NOM1	Nucleolar MIF4G domain-containing protein 1 OS=Homo sapiens GN=NOM1 PE=1 SV=1	0	0	0	0	0	1	0	1
Q5H9R7	PPP6R3	Serine/threonine-protein phosphatase 6 regulatory subunit 3 OS=Homo sapiens GN=PPP6R3 PE=1 SV=2	0	0	0	0	0	1	0	1
Q5HYK3	COQ5	2-methoxy-6-polyprenyl-1,4-benzoquinol methylase, mitochondrial OS=Homo sapiens GN=COQ5 PE=1 SV=2	0	0	0	0	1	0	0	1
Q5JTV8	TOR1AIP1	Torsin-1A-interacting protein 1 OS=Homo sapiens GN=TOR1AIP1 PE=1 SV=2	0	0	0	1	0	0	0	1
Q5SRE5	NUP188	Nucleoporin NUP188 homolog OS=Homo sapiens GN=NUP188 PE=1 SV=1	0	0	0	0	0	1	0	1
Q5T2N8	ATAD3C	ATPase family AAA domain-containing protein 3C OS=Homo sapiens GN=ATAD3C PE=2 SV=2	0	0	0	1	0	0	0	1
Q5T6V5	C9orf64	UPF0553 protein C9orf64 OS=Homo sapiens GN=C9orf64 PE=1 SV=1	0	0	0	0	0	1	0	1
Q5XKP0	MIC13	MICOS complex subunit MIC13 OS=Homo sapiens GN=MIC13 PE=1 SV=1	0	0	0	0	0	1	0	1
Q68E01	INTS3	Integrator complex subunit 3 OS=Homo sapiens GN=INTS3 PE=1 SV=1	0	0	0	0	0	1	0	1
Q6DKI1	RPL7L1	60S ribosomal protein L7-like 1 OS=Homo sapiens GN=RPL7L1 PE=1 SV=1	0	0	0	0	1	0	0	1
Q6L8Q7	PDE12	2',5'-phosphodiesterase 12 OS=Homo sapiens GN=PDE12 PE=1 SV=2	0	0	0	1	0	0	0	1
Q6P1J9	CDC73	Parafibromin OS=Homo sapiens GN=CDC73 PE=1 SV=1	0	0	0	0	1	0	0	1
Q6P2E9	EDC4	Enhancer of mRNA-decapping protein 4 OS=Homo sapiens GN=EDC4 PE=1 SV=1	0	0	0	0	1	0	0	1
Q6P587	FAHD1	Acylpyruvase FAHD1, mitochondrial OS=Homo sapiens GN=FAHD1 PE=1 SV=2	0	0	0	1	0	0	0	1
Q6P5R6	RPL22L1	60S ribosomal protein L22-like 1 OS=Homo sapiens GN=RPL22L1 PE=1 SV=2	0	0	0	0	1	0	0	1
Q7L2H7	EIF3M	Eukaryotic translation initiation factor 3 subunit M OS=Homo sapiens GN=EIF3M PE=1 SV=1	0	0	0	0	0	1	0	1
Q7L8W6	DPH6	Diphthine--ammonia ligase OS=Homo sapiens GN=DPH6 PE=1 SV=3	0	0	0	0	0	1	0	1
Q7RTV0	PHF5A	PHD finger-like domain-containing protein 5A OS=Homo sapiens GN=PHF5A PE=1 SV=1	0	0	0	0	1	0	0	1
Q7Z2W4	ZC3HAV1	Zinc finger CCCH-type antiviral protein 1 OS=Homo sapiens GN=ZC3HAV1 PE=1 SV=3	0	0	0	0	1	0	0	1
Q7Z3E5	ARMC9	LisH domain-containing protein ARMC9 OS=Homo sapiens GN=ARMC9 PE=1 SV=2	0	0	0	0	0	1	0	1
Q7Z434	MAVS	Mitochondrial antiviral-signaling protein OS=Homo sapiens GN=MAVS PE=1 SV=2	0	0	0	0	0	1	0	1
Q7Z739	YTHDF3	YTH domain-containing family protein 3 OS=Homo sapiens GN=YTHDF3 PE=1 SV=1	0	0	0	0	1	0	0	1
Q86U42	PABPN1	Polyadenylate-binding protein 2 OS=Homo sapiens GN=PABPN1 PE=1 SV=3	0	0	0	0	1	0	0	1
Q86UK7	ZNF598	Zinc finger protein 598 OS=Homo sapiens GN=ZNF598 PE=1 SV=1	0	0	0	0	1	0	0	1
Q86WX3	RPS19BP1	Active regulator of SIRT1 OS=Homo sapiens GN=RPS19BP1 PE=1 SV=1	0	0	0	1	0	0	0	1
Q86X29	LSR	Lipolysis-stimulated lipoprotein receptor OS=Homo sapiens GN=LSR PE=1 SV=4	0	0	0	0	1	0	0	1
Q8IXI1	RHOT2	Mitochondrial Rho GTPase 2 OS=Homo sapiens GN=RHOT2 PE=1 SV=2	0	0	0	0	0	1	0	1
Q8N5F7	NKAP	NF-kappa-B-activating protein OS=Homo sapiens GN=NKAP PE=1 SV=1	0	0	0	0	0	1	0	1
Q8N9T8	KRI1	Protein KRI1 homolog OS=Homo sapiens GN=KRI1 PE=1 SV=3	0	0	0	0	1	0	0	1
Q8NEW0	SLC30A7	Zinc transporter 7 OS=Homo sapiens GN=SLC30A7 PE=2 SV=1	0	0	0	0	1	0	0	1
Q8NI60	COQ8A	Atypical kinase COQ8A, mitochondrial OS=Homo sapiens GN=COQ8A PE=1 SV=1	0	0	0	0	1	0	0	1
Q8TCG1	KIAA1524	Protein CIP2A OS=Homo sapiens GN=KIAA1524 PE=1 SV=2	0	0	0	0	0	1	0	1
Q8TDD1	DDX54	ATP-dependent RNA helicase DDX54 OS=Homo sapiens GN=DDX54 PE=1 SV=2	0	0	0	0	1	0	0	1
Q8TEQ6	GEMIN5	Gem-associated protein 5 OS=Homo sapiens GN=GEMIN5 PE=1 SV=3	0	0	0	0	0	1	0	1
Q8WUA2	PPIL4	Peptidyl-prolyl cis-trans isomerase-like 4 OS=Homo sapiens GN=PPIL4 PE=1 SV=1	0	0	0	0	1	0	0	1
Q8WUM4	PDCD6IP	Programmed cell death 6-interacting protein OS=Homo sapiens GN=PDCD6IP PE=1 SV=1	0	0	0	0	1	0	0	1
Q8WWK9	CKAP2	Cytoskeleton-associated protein 2 OS=Homo sapiens GN=CKAP2 PE=1 SV=1	0	0	0	0	1	0	0	1
Q8WXF1	PSPC1	Paraspeckle component 1 OS=Homo sapiens GN=PSPC1 PE=1 SV=1	0	0	0	0	1	0	0	1
Q8WYP5	AHCTF1	Protein ELYS OS=Homo sapiens GN=AHCTF1 PE=1 SV=3	0	0	0	0	1	0	0	1
Q92504	SLC39A7	Zinc transporter SLC39A7 OS=Homo sapiens GN=SLC39A7 PE=1 SV=2	0	0	0	0	1	0	0	1
Q92522	H1FX	Histone H1x OS=Homo sapiens GN=H1FX PE=1 SV=1	0	0	0	0	1	0	0	1
Q92621	NUP205	Nuclear pore complex protein Nup205 OS=Homo sapiens GN=NUP205 PE=1 SV=3	0	0	0	0	1	0	0	1
Q92643	PIGK	GPI-anchor transamidase OS=Homo sapiens GN=PIGK PE=1 SV=2	0	0	0	0	0	1	0	1
Q92769	HDAC2	Histone deacetylase 2 OS=Homo sapiens GN=HDAC2 PE=1 SV=2	0	0	0	0	0	1	0	1
Q92922	SMARCC1	SWI/SNF complex subunit SMARCC1 OS=Homo sapiens GN=SMARCC1 PE=1 SV=3	0	0	0	0	1	0	0	1
Q92979	EMG1	Ribosomal RNA small subunit methyltransferase NEP1 OS=Homo sapiens GN=EMG1 PE=1 SV=4	0	0	0	0	1	0	0	1
Q969M3	YIPF5	Protein YIPF5 OS=Homo sapiens GN=YIPF5 PE=1 SV=1	0	0	0	0	1	0	0	1
Q96EY1	DNAJA3	DnaJ homolog subfamily A member 3, mitochondrial OS=Homo sapiens GN=DNAJA3 PE=1 SV=2	0	0	0	0	1	0	0	1
Q96F86	EDC3	Enhancer of mRNA-decapping protein 3 OS=Homo sapiens GN=EDC3 PE=1 SV=1	0	0	0	0	1	0	0	1
Q96G21	IMP4	U3 small nucleolar ribonucleoprotein protein IMP4 OS=Homo sapiens GN=IMP4 PE=1 SV=1	0	0	0	0	1	0	0	1
Q96GA3	LTV1	Protein LTV1 homolog OS=Homo sapiens GN=LTV1 PE=1 SV=1	0	0	0	0	1	0	0	1
Q96GC9	VMP1	Vacuole membrane protein 1 OS=Homo sapiens GN=VMP1 PE=1 SV=1	0	0	0	0	0	1	0	1
Q96HS1	PGAM5	Serine/threonine-protein phosphatase PGAM5, mitochondrial OS=Homo sapiens GN=PGAM5 PE=1 SV=2	0	0	0	0	1	0	0	1
Q96I59	NARS2	Probable asparagine--tRNA ligase, mitochondrial OS=Homo sapiens GN=NARS2 PE=1 SV=3	0	0	0	0	1	0	0	1
Q96IX5	USMG5	Up-regulated during skeletal muscle growth protein 5 OS=Homo sapiens GN=USMG5 PE=1 SV=1	0	0	0	1	0	0	0	1
Q96IZ0	PAWR	PRKC apoptosis WT1 regulator protein OS=Homo sapiens GN=PAWR PE=1 SV=1	0	0	0	0	1	0	0	1
Q96JB5	CDK5RAP3	CDK5 regulatory subunit-associated protein 3 OS=Homo sapiens GN=CDK5RAP3 PE=1 SV=2	0	0	0	0	0	1	0	1
Q96P16	RPRD1A	Regulation of nuclear pre-mRNA domain-containing protein 1A OS=Homo sapiens GN=RPRD1A PE=1 SV=1	0	0	0	0	1	0	0	1
Q96QD8	SLC38A2	Sodium-coupled neutral amino acid transporter 2 OS=Homo sapiens GN=SLC38A2 PE=1 SV=2	0	0	0	0	0	1	0	1
Q96S66	CLCC1	Chloride channel CLIC-like protein 1 OS=Homo sapiens GN=CLCC1 PE=1 SV=1	0	0	0	0	0	1	0	1
Q96T88	UHRF1	E3 ubiquitin-protein ligase UHRF1 OS=Homo sapiens GN=UHRF1 PE=1 SV=1	0	0	0	0	1	0	0	1
Q99442	SEC62	Translocation protein SEC62 OS=Homo sapiens GN=SEC62 PE=1 SV=1	0	0	0	0	0	1	0	1
Q99956	DUSP9	Dual specificity protein phosphatase 9 OS=Homo sapiens GN=DUSP9 PE=1 SV=1	0	0	0	1	0	0	0	1
Q9BPX3	NCAPG	Condensin complex subunit 3 OS=Homo sapiens GN=NCAPG PE=1 SV=1	0	0	0	0	1	0	0	1
Q9BSC4	NOL10	Nucleolar protein 10 OS=Homo sapiens GN=NOL10 PE=1 SV=1	0	0	0	0	1	0	0	1
Q9BT22	ALG1	Chitobiosyldiphosphodolichol beta-mannosyltransferase OS=Homo sapiens GN=ALG1 PE=1 SV=2	0	0	0	0	0	1	0	1
Q9BU23	LMF2	Lipase maturation factor 2 OS=Homo sapiens GN=LMF2 PE=1 SV=2	0	0	0	0	0	1	0	1
Q9BVC6	TMEM109	Transmembrane protein 109 OS=Homo sapiens GN=TMEM109 PE=1 SV=1	0	0	0	0	1	0	0	1
Q9BWF3	RBM4	RNA-binding protein 4 OS=Homo sapiens GN=RBM4 PE=1 SV=1	0	0	0	0	1	0	0	1
Q9BZX2	UCK2	Uridine-cytidine kinase 2 OS=Homo sapiens GN=UCK2 PE=1 SV=1	0	0	0	0	0	1	0	1
Q9C0B1	FTO	Alpha-ketoglutarate-dependent dioxygenase FTO OS=Homo sapiens GN=FTO PE=1 SV=3	0	0	0	0	0	1	0	1
Q9GZL7	WDR12	Ribosome biogenesis protein WDR12 OS=Homo sapiens GN=WDR12 PE=1 SV=2	0	0	0	0	1	0	0	1
Q9GZR7	DDX24	ATP-dependent RNA helicase DDX24 OS=Homo sapiens GN=DDX24 PE=1 SV=1	0	0	0	0	1	0	0	1
Q9H0C8	ILKAP	Integrin-linked kinase-associated serine/threonine phosphatase 2C OS=Homo sapiens GN=ILKAP PE=1 SV=1	0	0	0	0	0	1	0	1
Q9H0U3	MAGT1	Magnesium transporter protein 1 OS=Homo sapiens GN=MAGT1 PE=1 SV=1	0	0	0	0	1	0	0	1
Q9H3N1	TMX1	Thioredoxin-related transmembrane protein 1 OS=Homo sapiens GN=TMX1 PE=1 SV=1	0	0	0	0	0	1	0	1
Q9H857	NT5DC2	5'-nucleotidase domain-containing protein 2 OS=Homo sapiens GN=NT5DC2 PE=1 SV=1	0	0	0	0	1	0	0	1
Q9H892	TTC12	Tetratricopeptide repeat protein 12 OS=Homo sapiens GN=TTC12 PE=1 SV=2	0	0	0	0	0	1	0	1
Q9HAV7	GRPEL1	GrpE protein homolog 1, mitochondrial OS=Homo sapiens GN=GRPEL1 PE=1 SV=2	0	0	0	0	0	1	0	1
Q9HBH5	RDH14	Retinol dehydrogenase 14 OS=Homo sapiens GN=RDH14 PE=1 SV=1	0	0	0	0	1	0	0	1
Q9HCN8	SDF2L1	Stromal cell-derived factor 2-like protein 1 OS=Homo sapiens GN=SDF2L1 PE=1 SV=2	0	0	0	0	0	1	0	1
Q9NQ55	PPAN	Suppressor of SWI4 1 homolog OS=Homo sapiens GN=PPAN PE=2 SV=1	0	0	0	0	1	0	0	1
Q9NQZ2	UTP3	Something about silencing protein 10 OS=Homo sapiens GN=UTP3 PE=1 SV=1	0	0	0	0	1	0	0	1
Q9NRX1	PNO1	RNA-binding protein PNO1 OS=Homo sapiens GN=PNO1 PE=1 SV=1	0	0	0	0	1	0	0	1
Q9NRY5	FAM114A2	Protein FAM114A2 OS=Homo sapiens GN=FAM114A2 PE=1 SV=4	0	0	0	0	0	1	0	1
Q9NSV4	DIAPH3	Protein diaphanous homolog 3 OS=Homo sapiens GN=DIAPH3 PE=1 SV=4	0	0	0	0	0	1	0	1
Q9NVH1	DNAJC11	DnaJ homolog subfamily C member 11 OS=Homo sapiens GN=DNAJC11 PE=1 SV=2	0	0	0	0	1	0	0	1
Q9NVI1	FANCI	Fanconi anemia group I protein OS=Homo sapiens GN=FANCI PE=1 SV=4	0	0	0	0	0	1	0	1
Q9NVJ2	ARL8B	ADP-ribosylation factor-like protein 8B OS=Homo sapiens GN=ARL8B PE=1 SV=1	0	0	0	0	0	1	0	1
Q9NW13	RBM28	RNA-binding protein 28 OS=Homo sapiens GN=RBM28 PE=1 SV=3	0	0	0	0	1	0	0	1
Q9NY61	AATF	Protein AATF OS=Homo sapiens GN=AATF PE=1 SV=1	0	0	0	0	1	0	0	1
Q9P0J7	KCMF1	E3 ubiquitin-protein ligase KCMF1 OS=Homo sapiens GN=KCMF1 PE=1 SV=2	0	0	0	0	0	1	0	1
Q9P0L0	VAPA	Vesicle-associated membrane protein-associated protein A OS=Homo sapiens GN=VAPA PE=1 SV=3	0	0	0	0	0	1	0	1
Q9P2D0	IBTK	Inhibitor of Bruton tyrosine kinase OS=Homo sapiens GN=IBTK PE=1 SV=3	0	0	0	1	0	0	0	1
Q9P2N5	RBM27	RNA-binding protein 27 OS=Homo sapiens GN=RBM27 PE=1 SV=2	0	0	0	0	1	0	0	1
Q9UBF2	COPG2	Coatomer subunit gamma-2 OS=Homo sapiens GN=COPG2 PE=1 SV=1	0	0	0	0	0	1	0	1
Q9UBI6	GNG12	Guanine nucleotide-binding protein G(I)/G(S)/G(O) subunit gamma-12 OS=Homo sapiens GN=GNG12 PE=1 SV=3	0	0	0	0	1	0	0	1
Q9UBS8	RNF14	E3 ubiquitin-protein ligase RNF14 OS=Homo sapiens GN=RNF14 PE=1 SV=1	0	0	0	1	0	0	0	1
Q9UEU0	VTI1B	Vesicle transport through interaction with t-SNAREs homolog 1B OS=Homo sapiens GN=VTI1B PE=1 SV=3	0	0	0	0	0	1	0	1
Q9UH62	ARMCX3	Armadillo repeat-containing X-linked protein 3 OS=Homo sapiens GN=ARMCX3 PE=1 SV=1	0	0	0	0	0	1	0	1
Q9UHB6	LIMA1	LIM domain and actin-binding protein 1 OS=Homo sapiens GN=LIMA1 PE=1 SV=1	0	0	0	0	1	0	0	1
Q9UHX1	PUF60	Poly(U)-binding-splicing factor PUF60 OS=Homo sapiens GN=PUF60 PE=1 SV=1	0	0	0	0	1	0	0	1
Q9UJX3	ANAPC7	Anaphase-promoting complex subunit 7 OS=Homo sapiens GN=ANAPC7 PE=1 SV=4	0	0	0	0	1	0	0	1
Q9UKX7	NUP50	Nuclear pore complex protein Nup50 OS=Homo sapiens GN=NUP50 PE=1 SV=2	0	0	0	0	1	0	0	1
Q9UL25	RAB21	Ras-related protein Rab-21 OS=Homo sapiens GN=RAB21 PE=1 SV=3	0	0	0	0	0	1	0	1
Q9ULC4	MCTS1	Malignant T-cell-amplified sequence 1 OS=Homo sapiens GN=MCTS1 PE=1 SV=1	0	0	0	0	0	1	0	1
Q9ULT8	HECTD1	E3 ubiquitin-protein ligase HECTD1 OS=Homo sapiens GN=HECTD1 PE=1 SV=3	0	0	0	0	0	1	0	1
Q9UMR2	DDX19B	ATP-dependent RNA helicase DDX19B OS=Homo sapiens GN=DDX19B PE=1 SV=1	0	0	0	0	1	0	0	1
Q9Y241	HIGD1A	HIG1 domain family member 1A, mitochondrial OS=Homo sapiens GN=HIGD1A PE=1 SV=1	0	0	0	0	0	1	0	1
Q9Y295	DRG1	Developmentally-regulated GTP-binding protein 1 OS=Homo sapiens GN=DRG1 PE=1 SV=1	0	0	0	0	1	0	0	1
Q9Y2R4	DDX52	Probable ATP-dependent RNA helicase DDX52 OS=Homo sapiens GN=DDX52 PE=1 SV=3	0	0	0	0	1	0	0	1
Q9Y312	AAR2	Protein AAR2 homolog OS=Homo sapiens GN=AAR2 PE=1 SV=2	0	0	0	0	0	1	0	1
Q9Y371	SH3GLB1	Endophilin-B1 OS=Homo sapiens GN=SH3GLB1 PE=1 SV=1	0	0	0	0	0	1	0	1
Q9Y3B9	RRP15	RRP15-like protein OS=Homo sapiens GN=RRP15 PE=1 SV=2	0	0	0	0	1	0	0	1
Q9Y3D0	FAM96B	Mitotic spindle-associated MMXD complex subunit MIP18 OS=Homo sapiens GN=FAM96B PE=1 SV=1	0	0	0	0	0	1	0	1
Q9Y3F4	STRAP	Serine-threonine kinase receptor-associated protein OS=Homo sapiens GN=STRAP PE=1 SV=1	0	0	0	0	0	1	0	1
Q9Y3Y2	CHTOP	Chromatin target of PRMT1 protein OS=Homo sapiens GN=CHTOP PE=1 SV=2	0	0	0	0	1	0	0	1
Q9Y4P3	TBL2	Transducin beta-like protein 2 OS=Homo sapiens GN=TBL2 PE=1 SV=1	0	0	0	0	1	0	0	1
Q9Y4W2	LAS1L	Ribosomal biogenesis protein LAS1L OS=Homo sapiens GN=LAS1L PE=1 SV=2	0	0	0	0	1	0	0	1

## Sheet: GPC and control
Table S1B. Host proteins that were identified in both the GPC and control groups. Detected peptide counts from each independent sample were shown. The ratios of detected peptide counts from the GPC group versus the control group were calculated. Proteins with peptide count ratios greater than three were also considered valid interactors of LASV GP (113 proteins). Subunits of human oligosaccharylt…					Reference: 1. Klaus JP, Eisenhauer P, Russo J, Mason AB, Do D, King B, Taatjes D, Cornillez-Ty C, Boyson JE, Thali M, Zheng C, Liao L, Yates JR, 3rd, Zhang B, Ballif BA, Botten JW. 2013. The intracellular cargo receptor ERGIC-53 is required for the production of infectious arenavirus, coronavirus, and filovirus particles. Cell Host Microbe 14:522-34.
Accession	Gene	Description	Spectra_control-1	Spectra_control-2	Spectra_control-3	Spectra_GPC-1	Spectra_GPC-2	Spectra_GPC-3	SUM Blank	SUM GPC	GPC/Blank	LCMV GP in reference 1
Q8IUE6	HIST2H2AB	Histone H2A type 2-B OS=Homo sapiens GN=HIST2H2AB PE=1 SV=3	0	0	1	0	70	0	1	70	70
O60814	HIST1H2BK	Histone H2B type 1-K OS=Homo sapiens GN=HIST1H2BK PE=1 SV=3	1	1	1	0	90	10	3	100	33.3333
P30153	PPP2R1A	Serine/threonine-protein phosphatase 2A 65 kDa regulatory subunit A alpha isoform OS=Homo sapiens GN=PPP2R1A PE=1 SV=4	0	0	1	14	11	8	1	33	33	identified
Q08211	DHX9	ATP-dependent RNA helicase A OS=Homo sapiens GN=DHX9 PE=1 SV=4	0	1	0	1	30	2	1	33	33
O60884	DNAJA2	DnaJ homolog subfamily A member 2 OS=Homo sapiens GN=DNAJA2 PE=1 SV=1	0	1	0	8	10	12	1	30	30	identified
Q14974	KPNB1	Importin subunit beta-1 OS=Homo sapiens GN=KPNB1 PE=1 SV=2	0	1	2	19	22	38	3	79	26.3333	identified
Q00325	SLC25A3	Phosphate carrier protein, mitochondrial OS=Homo sapiens GN=SLC25A3 PE=1 SV=2	2	0	0	6	13	17	2	36	18	identified
Q9P2J5	LARS	Leucine--tRNA ligase, cytoplasmic OS=Homo sapiens GN=LARS PE=1 SV=2	0	0	1	3	3	10	1	16	16
P20700	LMNB1	Lamin-B1 OS=Homo sapiens GN=LMNB1 PE=1 SV=2	1	0	1	5	11	15	2	31	15.5	identified
P04843	RPN1	Dolichyl-diphosphooligosaccharide--protein glycosyltransferase subunit 1 OS=Homo sapiens GN=RPN1 PE=1 SV=1	1	1	2	8	24	27	4	59	14.75	identified
P08243	ASNS	Asparagine synthetase [glutamine-hydrolyzing] OS=Homo sapiens GN=ASNS PE=1 SV=4	0	0	1	3	5	6	1	14	14
P28288	ABCD3	ATP-binding cassette sub-family D member 3 OS=Homo sapiens GN=ABCD3 PE=1 SV=1	0	0	1	0	4	6	1	10	10	identified
Q02978	SLC25A11	Mitochondrial 2-oxoglutarate/malate carrier protein OS=Homo sapiens GN=SLC25A11 PE=1 SV=3	1	0	0	2	3	5	1	10	10
Q14739	LBR	Lamin-B receptor OS=Homo sapiens GN=LBR PE=1 SV=2	0	0	1	2	3	5	1	10	10
Q9UQ80	PA2G4	Proliferation-associated protein 2G4 OS=Homo sapiens GN=PA2G4 PE=1 SV=3	1	0	0	5	5	0	1	10	10
P78527	PRKDC	DNA-dependent protein kinase catalytic subunit OS=Homo sapiens GN=PRKDC PE=1 SV=3	0	2	2	5	19	15	4	39	9.75	identified
P07900	HSP90AA1	Heat shock protein HSP 90-alpha OS=Homo sapiens GN=HSP90AA1 PE=1 SV=5	0	0	7	20	21	22	7	63	9
P33991	MCM4	DNA replication licensing factor MCM4 OS=Homo sapiens GN=MCM4 PE=1 SV=5	0	0	1	0	3	5	1	8	8
Q15084	PDIA6	Protein disulfide-isomerase A6 OS=Homo sapiens GN=PDIA6 PE=1 SV=1	0	0	1	2	1	5	1	8	8	identified
P27348	YWHAQ	14-3-3 protein theta OS=Homo sapiens GN=YWHAQ PE=1 SV=1	1	1	2	8	9	13	4	30	7.5
Q07021	C1QBP	Complement component 1 Q subcomponent-binding protein, mitochondrial OS=Homo sapiens GN=C1QBP PE=1 SV=1	0	0	2	2	6	7	2	15	7.5
P27635	RPL10	60S ribosomal protein L10 OS=Homo sapiens GN=RPL10 PE=1 SV=4	0	0	1	0	5	2	1	7	7
Q9Y285	FARSA	Phenylalanine--tRNA ligase alpha subunit OS=Homo sapiens GN=FARSA PE=1 SV=3	0	0	1	2	2	3	1	7	7
Q9Y5B9	SUPT16H	FACT complex subunit SPT16 OS=Homo sapiens GN=SUPT16H PE=1 SV=1	0	1	0	0	6	1	1	7	7
O43175	PHGDH	D-3-phosphoglycerate dehydrogenase OS=Homo sapiens GN=PHGDH PE=1 SV=4	4	3	6	21	27	36	13	84	6.46154	identified
P41250	GARS	Glycine--tRNA ligase OS=Homo sapiens GN=GARS PE=1 SV=3	0	1	2	5	4	10	3	19	6.33333
Q71U36	TUBA1A	Tubulin alpha-1A chain OS=Homo sapiens GN=TUBA1A PE=1 SV=1	0	0	27	0	71	93	27	164	6.07407
P38919	EIF4A3	Eukaryotic initiation factor 4A-III OS=Homo sapiens GN=EIF4A3 PE=1 SV=4	1	0	1	3	9	0	2	12	6
P50402	EMD	Emerin OS=Homo sapiens GN=EMD PE=1 SV=1	2	1	0	6	6	6	3	18	6	identified
P84098	RPL19	60S ribosomal protein L19 OS=Homo sapiens GN=RPL19 PE=1 SV=1	0	0	1	1	4	1	1	6	6
Q08170	SRSF4	Serine/arginine-rich splicing factor 4 OS=Homo sapiens GN=SRSF4 PE=1 SV=2	0	1	0	0	6	0	1	6	6
Q15785	TOMM34	Mitochondrial import receptor subunit TOM34 OS=Homo sapiens GN=TOMM34 PE=1 SV=2	0	0	1	1	3	2	1	6	6
P11177	PDHB	Pyruvate dehydrogenase E1 component subunit beta, mitochondrial OS=Homo sapiens GN=PDHB PE=1 SV=3	2	2	1	4	10	14	5	28	5.6
P05388	RPLP0	60S acidic ribosomal protein P0 OS=Homo sapiens GN=RPLP0 PE=1 SV=1	2	0	2	4	12	6	4	22	5.5
P48643	CCT5	T-complex protein 1 subunit epsilon OS=Homo sapiens GN=CCT5 PE=1 SV=1	1	0	1	3	4	4	2	11	5.5
P60891	PRPS1	Ribose-phosphate pyrophosphokinase 1 OS=Homo sapiens GN=PRPS1 PE=1 SV=2	0	2	0	2	4	5	2	11	5.5
P17987	TCP1	T-complex protein 1 subunit alpha OS=Homo sapiens GN=TCP1 PE=1 SV=1	3	0	2	9	6	12	5	27	5.4
P52272	HNRNPM	Heterogeneous nuclear ribonucleoprotein M OS=Homo sapiens GN=HNRNPM PE=1 SV=3	4	4	2	5	39	9	10	53	5.3
Q9BQE3	TUBA1C	Tubulin alpha-1C chain OS=Homo sapiens GN=TUBA1C PE=1 SV=1	0	17	25	42	68	109	42	219	5.21429
O00483	NDUFA4	Cytochrome c oxidase subunit NDUFA4 OS=Homo sapiens GN=NDUFA4 PE=1 SV=1	1	0	0	3	1	1	1	5	5
P31153	MAT2A	S-adenosylmethionine synthase isoform type-2 OS=Homo sapiens GN=MAT2A PE=1 SV=1	0	0	1	2	2	1	1	5	5
P35998	PSMC2	26S protease regulatory subunit 7 OS=Homo sapiens GN=PSMC2 PE=1 SV=3	0	1	0	1	1	3	1	5	5	identified
Q13200	PSMD2	26S proteasome non-ATPase regulatory subunit 2 OS=Homo sapiens GN=PSMD2 PE=1 SV=3	0	1	0	1	2	2	1	5	5	identified
Q13428	TCOF1	Treacle protein OS=Homo sapiens GN=TCOF1 PE=1 SV=3	0	1	0	0	5	0	1	5	5
Q8N684	CPSF7	Cleavage and polyadenylation specificity factor subunit 7 OS=Homo sapiens GN=CPSF7 PE=1 SV=1	0	1	0	0	4	1	1	5	5
Q9H936	SLC25A22	Mitochondrial glutamate carrier 1 OS=Homo sapiens GN=SLC25A22 PE=1 SV=1	0	1	0	1	1	3	1	5	5	identified
Q9NYF8	BCLAF1	Bcl-2-associated transcription factor 1 OS=Homo sapiens GN=BCLAF1 PE=1 SV=2	0	1	0	0	5	0	1	5	5
P11586	MTHFD1	C-1-tetrahydrofolate synthase, cytoplasmic OS=Homo sapiens GN=MTHFD1 PE=1 SV=3	1	2	2	6	7	11	5	24	4.8	identified
Q14978	NOLC1	Nucleolar and coiled-body phosphoprotein 1 OS=Homo sapiens GN=NOLC1 PE=1 SV=2	1	2	1	0	15	4	4	19	4.75
P19338	NCL	Nucleolin OS=Homo sapiens GN=NCL PE=1 SV=3	1	1	3	2	17	4	5	23	4.6
P06576	ATP5B	ATP synthase subunit beta, mitochondrial OS=Homo sapiens GN=ATP5B PE=1 SV=3	0	3	3	8	9	10	6	27	4.5
P42166	TMPO	Lamina-associated polypeptide 2, isoform alpha OS=Homo sapiens GN=TMPO PE=1 SV=2	0	1	1	0	9	0	2	9	4.5
P49755	TMED10	Transmembrane emp24 domain-containing protein 10 OS=Homo sapiens GN=TMED10 PE=1 SV=2	1	1	0	1	5	3	2	9	4.5	identified
P12004	PCNA	Proliferating cell nuclear antigen OS=Homo sapiens GN=PCNA PE=1 SV=1	5	3	1	12	10	18	9	40	4.44444
Q07955	SRSF1	Serine/arginine-rich splicing factor 1 OS=Homo sapiens GN=SRSF1 PE=1 SV=2	3	0	0	1	12	0	3	13	4.33333
Q9UQ35	SRRM2	Serine/arginine repetitive matrix protein 2 OS=Homo sapiens GN=SRRM2 PE=1 SV=2	2	1	0	2	9	2	3	13	4.33333
P25205	MCM3	DNA replication licensing factor MCM3 OS=Homo sapiens GN=MCM3 PE=1 SV=3	2	3	2	8	8	14	7	30	4.28571
Q99832	CCT7	T-complex protein 1 subunit eta OS=Homo sapiens GN=CCT7 PE=1 SV=2	1	2	3	8	7	10	6	25	4.16667
P12236	SLC25A6	ADP/ATP translocase 3 OS=Homo sapiens GN=SLC25A6 PE=1 SV=4	0	7	9	15	24	27	16	66	4.125
A8MWD9	SNRPGP15	Putative small nuclear ribonucleoprotein G-like protein 15 OS=Homo sapiens GN=SNRPGP15 PE=5 SV=2	0	0	1	0	2	2	1	4	4
P05386	RPLP1	60S acidic ribosomal protein P1 OS=Homo sapiens GN=RPLP1 PE=1 SV=1	1	0	0	1	2	1	1	4	4
P0DN79	CBSL	Cystathionine beta-synthase-like protein OS=Homo sapiens GN=CBSL PE=1 SV=1	1	0	0	0	2	2	1	4	4
P11940	PABPC1	Polyadenylate-binding protein 1 OS=Homo sapiens GN=PABPC1 PE=1 SV=2	0	0	1	0	3	1	1	4	4
P21333	FLNA	Filamin-A OS=Homo sapiens GN=FLNA PE=1 SV=4	1	0	0	0	4	0	1	4	4
P21912	SDHB	Succinate dehydrogenase [ubiquinone] iron-sulfur subunit, mitochondrial OS=Homo sapiens GN=SDHB PE=1 SV=3	0	1	0	0	1	3	1	4	4
P31942	HNRNPH3	Heterogeneous nuclear ribonucleoprotein H3 OS=Homo sapiens GN=HNRNPH3 PE=1 SV=2	0	0	2	1	3	4	2	8	4
P40938	RFC3	Replication factor C subunit 3 OS=Homo sapiens GN=RFC3 PE=1 SV=2	0	1	0	1	2	1	1	4	4
P46778	RPL21	60S ribosomal protein L21 OS=Homo sapiens GN=RPL21 PE=1 SV=2	0	0	1	1	3	0	1	4	4
P47914	RPL29	60S ribosomal protein L29 OS=Homo sapiens GN=RPL29 PE=1 SV=2	1	0	0	1	2	1	1	4	4
P53007	SLC25A1	Tricarboxylate transport protein, mitochondrial OS=Homo sapiens GN=SLC25A1 PE=1 SV=2	1	0	0	1	1	2	1	4	4
P55769	SNU13	NHP2-like protein 1 OS=Homo sapiens GN=SNU13 PE=1 SV=3	0	0	1	0	4	0	1	4	4
P56134	ATP5J2	ATP synthase subunit f, mitochondrial OS=Homo sapiens GN=ATP5J2 PE=1 SV=3	1	1	1	4	4	4	3	12	4
P62753	RPS6	40S ribosomal protein S6 OS=Homo sapiens GN=RPS6 PE=1 SV=1	0	0	1	0	3	1	1	4	4
P62987	UBA52	Ubiquitin-60S ribosomal protein L40 OS=Homo sapiens GN=UBA52 PE=1 SV=2	0	1	0	2	1	1	1	4	4
Q08J23	NSUN2	tRNA (cytosine(34)-C(5))-methyltransferase OS=Homo sapiens GN=NSUN2 PE=1 SV=2	1	1	0	1	4	3	2	8	4
Q8IWS0	PHF6	PHD finger protein 6 OS=Homo sapiens GN=PHF6 PE=1 SV=1	1	0	0	2	2	0	1	4	4
Q99623	PHB2	Prohibitin-2 OS=Homo sapiens GN=PHB2 PE=1 SV=2	1	0	3	2	7	7	4	16	4	identified
P68371	TUBB4B	Tubulin beta-4B chain OS=Homo sapiens GN=TUBB4B PE=1 SV=1	19	24	20	56	78	110	63	244	3.87302
P33992	MCM5	DNA replication licensing factor MCM5 OS=Homo sapiens GN=MCM5 PE=1 SV=5	2	2	3	5	6	16	7	27	3.85714
P68363	TUBA1B	Tubulin alpha-1B chain OS=Homo sapiens GN=TUBA1B PE=1 SV=1	17	21	30	50	84	127	68	261	3.83824
P52597	HNRNPF	Heterogeneous nuclear ribonucleoprotein F OS=Homo sapiens GN=HNRNPF PE=1 SV=3	2	2	2	3	9	11	6	23	3.83333
P08238	HSP90AB1	Heat shock protein HSP 90-beta OS=Homo sapiens GN=HSP90AB1 PE=1 SV=4	9	11	11	43	36	39	31	118	3.80645
P24752	ACAT1	Acetyl-CoA acetyltransferase, mitochondrial OS=Homo sapiens GN=ACAT1 PE=1 SV=1	2	1	1	9	4	2	4	15	3.75
P49368	CCT3	T-complex protein 1 subunit gamma OS=Homo sapiens GN=CCT3 PE=1 SV=4	5	2	1	9	7	14	8	30	3.75
P11021	HSPA5	78 kDa glucose-regulated protein OS=Homo sapiens GN=HSPA5 PE=1 SV=2	14	9	16	49	41	55	39	145	3.71795	identified
P50990	CCT8	T-complex protein 1 subunit theta OS=Homo sapiens GN=CCT8 PE=1 SV=4	3	3	2	11	6	11	8	28	3.5
Q9Y224	C14orf166	UPF0568 protein C14orf166 OS=Homo sapiens GN=C14orf166 PE=1 SV=1	0	1	1	0	6	1	2	7	3.5
P12268	IMPDH2	Inosine-5'-monophosphate dehydrogenase 2 OS=Homo sapiens GN=IMPDH2 PE=1 SV=2	2	2	1	4	8	5	5	17	3.4
P07437	TUBB	Tubulin beta chain OS=Homo sapiens GN=TUBB PE=1 SV=2	24	30	30	62	92	131	84	285	3.39286	identified
P35232	PHB	Prohibitin OS=Homo sapiens GN=PHB PE=1 SV=1	0	2	1	1	3	6	3	10	3.33333	identified
P78371	CCT2	T-complex protein 1 subunit beta OS=Homo sapiens GN=CCT2 PE=1 SV=4	0	1	5	4	6	10	6	20	3.33333
Q12931	TRAP1	Heat shock protein 75 kDa, mitochondrial OS=Homo sapiens GN=TRAP1 PE=1 SV=3	0	0	3	4	0	6	3	10	3.33333
P49327	FASN	Fatty acid synthase OS=Homo sapiens GN=FASN PE=1 SV=3	4	2	2	9	7	10	8	26	3.25
Q13148	TARDBP	TAR DNA-binding protein 43 OS=Homo sapiens GN=TARDBP PE=1 SV=1	3	2	3	5	9	12	8	26	3.25
P26641	EEF1G	Elongation factor 1-gamma OS=Homo sapiens GN=EEF1G PE=1 SV=3	1	2	3	1	6	12	6	19	3.16667
P06748	NPM1	Nucleophosmin OS=Homo sapiens GN=NPM1 PE=1 SV=2	2	2	5	2	22	4	9	28	3.11111
O75400	PRPF40A	Pre-mRNA-processing factor 40 homolog A OS=Homo sapiens GN=PRPF40A PE=1 SV=2	0	1	0	0	2	1	1	3	3
O75521	ECI2	Enoyl-CoA delta isomerase 2, mitochondrial OS=Homo sapiens GN=ECI2 PE=1 SV=4	0	0	1	1	1	1	1	3	3
P32969	RPL9	60S ribosomal protein L9 OS=Homo sapiens GN=RPL9 PE=1 SV=1	0	0	1	0	1	2	1	3	3
P33316	DUT	Deoxyuridine 5'-triphosphate nucleotidohydrolase, mitochondrial OS=Homo sapiens GN=DUT PE=1 SV=4	0	0	1	0	1	2	1	3	3
P35613	BSG	Basigin OS=Homo sapiens GN=BSG PE=1 SV=2	0	1	0	1	0	2	1	3	3
P40227	CCT6A	T-complex protein 1 subunit zeta OS=Homo sapiens GN=CCT6A PE=1 SV=3	2	0	3	3	5	7	5	15	3
P54886	ALDH18A1	Delta-1-pyrroline-5-carboxylate synthase OS=Homo sapiens GN=ALDH18A1 PE=1 SV=2	2	1	5	6	11	7	8	24	3
P55795	HNRNPH2	Heterogeneous nuclear ribonucleoprotein H2 OS=Homo sapiens GN=HNRNPH2 PE=1 SV=1	0	4	4	5	8	11	8	24	3
P55884	EIF3B	Eukaryotic translation initiation factor 3 subunit B OS=Homo sapiens GN=EIF3B PE=1 SV=3	0	0	1	1	1	1	1	3	3
P57088	TMEM33	Transmembrane protein 33 OS=Homo sapiens GN=TMEM33 PE=1 SV=2	0	1	1	1	3	2	2	6	3	identified
P60174	TPI1	Triosephosphate isomerase OS=Homo sapiens GN=TPI1 PE=1 SV=3	0	1	0	1	1	1	1	3	3
P62314	SNRPD1	Small nuclear ribonucleoprotein Sm D1 OS=Homo sapiens GN=SNRPD1 PE=1 SV=1	0	1	0	0	2	1	1	3	3
P62750	RPL23A	60S ribosomal protein L23a OS=Homo sapiens GN=RPL23A PE=1 SV=1	1	1	1	2	5	2	3	9	3
P63241	EIF5A	Eukaryotic translation initiation factor 5A-1 OS=Homo sapiens GN=EIF5A PE=1 SV=2	1	2	1	5	3	4	4	12	3
Q14103	HNRNPD	Heterogeneous nuclear ribonucleoprotein D0 OS=Homo sapiens GN=HNRNPD PE=1 SV=1	1	1	1	0	7	2	3	9	3
Q8NAV1	PRPF38A	Pre-mRNA-splicing factor 38A OS=Homo sapiens GN=PRPF38A PE=1 SV=1	0	1	0	0	3	0	1	3	3
Q8NE71	ABCF1	ATP-binding cassette sub-family F member 1 OS=Homo sapiens GN=ABCF1 PE=1 SV=2	0	0	1	0	2	1	1	3	3
P11142	HSPA8	Heat shock cognate 71 kDa protein OS=Homo sapiens GN=HSPA8 PE=1 SV=1	20	23	24	60	61	73	67	194	2.89552
P09874	PARP1	Poly [ADP-ribose] polymerase 1 OS=Homo sapiens GN=PARP1 PE=1 SV=4	1	3	5	1	20	5	9	26	2.88889
P60842	EIF4A1	Eukaryotic initiation factor 4A-I OS=Homo sapiens GN=EIF4A1 PE=1 SV=1	3	1	4	10	9	4	8	23	2.875
P60709	ACTB	Actin, cytoplasmic 1 OS=Homo sapiens GN=ACTB PE=1 SV=1	14	13	14	28	65	23	41	116	2.82927
P11387	TOP1	DNA topoisomerase 1 OS=Homo sapiens GN=TOP1 PE=1 SV=2	1	3	1	1	10	3	5	14	2.8
P62241	RPS8	40S ribosomal protein S8 OS=Homo sapiens GN=RPS8 PE=1 SV=2	1	3	1	2	9	3	5	14	2.8
P22626	HNRNPA2B1	Heterogeneous nuclear ribonucleoproteins A2/B1 OS=Homo sapiens GN=HNRNPA2B1 PE=1 SV=2	3	3	6	3	25	5	12	33	2.75
P26599	PTBP1	Polypyrimidine tract-binding protein 1 OS=Homo sapiens GN=PTBP1 PE=1 SV=1	0	3	1	0	6	5	4	11	2.75
Q96PK6	RBM14	RNA-binding protein 14 OS=Homo sapiens GN=RBM14 PE=1 SV=2	2	0	2	0	8	3	4	11	2.75
P0DMV8	HSPA1A	Heat shock 70 kDa protein 1A OS=Homo sapiens GN=HSPA1A PE=1 SV=1	21	21	30	63	56	67	72	186	2.58333
P10809	HSPD1	60 kDa heat shock protein, mitochondrial OS=Homo sapiens GN=HSPD1 PE=1 SV=2	5	5	4	9	12	15	14	36	2.57143
P31040	SDHA	Succinate dehydrogenase [ubiquinone] flavoprotein subunit, mitochondrial OS=Homo sapiens GN=SDHA PE=1 SV=2	0	2	2	2	3	5	4	10	2.5
P32119	PRDX2	Peroxiredoxin-2 OS=Homo sapiens GN=PRDX2 PE=1 SV=5	0	0	4	0	5	5	4	10	2.5
P60981	DSTN	Destrin OS=Homo sapiens GN=DSTN PE=1 SV=3	1	0	1	1	1	3	2	5	2.5
Q13151	HNRNPA0	Heterogeneous nuclear ribonucleoprotein A0 OS=Homo sapiens GN=HNRNPA0 PE=1 SV=1	2	0	0	2	3	0	2	5	2.5
Q13573	SNW1	SNW domain-containing protein 1 OS=Homo sapiens GN=SNW1 PE=1 SV=1	1	1	0	0	3	2	2	5	2.5
Q15181	PPA1	Inorganic pyrophosphatase OS=Homo sapiens GN=PPA1 PE=1 SV=2	0	2	0	2	1	2	2	5	2.5
Q86V81	ALYREF	THO complex subunit 4 OS=Homo sapiens GN=ALYREF PE=1 SV=3	1	1	0	1	3	1	2	5	2.5
Q9H3K6	BOLA2	BolA-like protein 2 OS=Homo sapiens GN=BOLA2 PE=1 SV=1	1	0	1	0	1	4	2	5	2.5
P05141	SLC25A5	ADP/ATP translocase 2 OS=Homo sapiens GN=SLC25A5 PE=1 SV=7	12	7	11	19	27	27	30	73	2.43333
P14678	SNRPB	Small nuclear ribonucleoprotein-associated proteins B and B' OS=Homo sapiens GN=SNRPB PE=1 SV=2	2	0	1	0	5	2	3	7	2.33333
P50991	CCT4	T-complex protein 1 subunit delta OS=Homo sapiens GN=CCT4 PE=1 SV=4	3	3	6	9	6	12	12	27	2.25
P09651	HNRNPA1	Heterogeneous nuclear ribonucleoprotein A1 OS=Homo sapiens GN=HNRNPA1 PE=1 SV=5	7	6	6	5	27	10	19	42	2.21053
P43487	RANBP1	Ran-specific GTPase-activating protein OS=Homo sapiens GN=RANBP1 PE=1 SV=1	4	1	1	6	4	3	6	13	2.16667
P48047	ATP5O	ATP synthase subunit O, mitochondrial OS=Homo sapiens GN=ATP5O PE=1 SV=1	2	3	1	3	2	8	6	13	2.16667
P31943	HNRNPH1	Heterogeneous nuclear ribonucleoprotein H OS=Homo sapiens GN=HNRNPH1 PE=1 SV=4	7	7	5	9	13	19	19	41	2.15789
P14866	HNRNPL	Heterogeneous nuclear ribonucleoprotein L OS=Homo sapiens GN=HNRNPL PE=1 SV=2	5	2	5	4	17	4	12	25	2.08333
Q00839	HNRNPU	Heterogeneous nuclear ribonucleoprotein U OS=Homo sapiens GN=HNRNPU PE=1 SV=6	7	8	9	5	35	10	24	50	2.08333
O75608	LYPLA1	Acyl-protein thioesterase 1 OS=Homo sapiens GN=LYPLA1 PE=1 SV=1	0	0	1	0	1	1	1	2	2
P15531	NME1	Nucleoside diphosphate kinase A OS=Homo sapiens GN=NME1 PE=1 SV=1	0	0	2	0	0	4	2	4	2
P49915	GMPS	GMP synthase [glutamine-hydrolyzing] OS=Homo sapiens GN=GMPS PE=1 SV=1	0	0	2	1	0	3	2	4	2
P62841	RPS15	40S ribosomal protein S15 OS=Homo sapiens GN=RPS15 PE=1 SV=2	0	0	1	0	1	1	1	2	2
P62857	RPS28	40S ribosomal protein S28 OS=Homo sapiens GN=RPS28 PE=1 SV=1	0	1	0	0	2	0	1	2	2
P62888	RPL30	60S ribosomal protein L30 OS=Homo sapiens GN=RPL30 PE=1 SV=2	3	2	0	3	5	2	5	10	2
Q13523	PRPF4B	Serine/threonine-protein kinase PRP4 homolog OS=Homo sapiens GN=PRPF4B PE=1 SV=3	0	1	0	0	2	0	1	2	2
Q14558	PRPSAP1	Phosphoribosyl pyrophosphate synthase-associated protein 1 OS=Homo sapiens GN=PRPSAP1 PE=1 SV=2	0	0	2	0	0	4	2	4	2
Q15120	PDK3	[Pyruvate dehydrogenase (acetyl-transferring)] kinase isozyme 3, mitochondrial OS=Homo sapiens GN=PDK3 PE=1 SV=1	1	0	0	1	1	0	1	2	2
Q15637	SF1	Splicing factor 1 OS=Homo sapiens GN=SF1 PE=1 SV=4	0	3	1	1	3	4	4	8	2
Q16630	CPSF6	Cleavage and polyadenylation specificity factor subunit 6 OS=Homo sapiens GN=CPSF6 PE=1 SV=2	0	1	0	0	1	1	1	2	2
Q6YN16	HSDL2	Hydroxysteroid dehydrogenase-like protein 2 OS=Homo sapiens GN=HSDL2 PE=1 SV=1	0	1	0	0	2	0	1	2	2
Q86SX6	GLRX5	Glutaredoxin-related protein 5, mitochondrial OS=Homo sapiens GN=GLRX5 PE=1 SV=2	0	0	1	0	1	1	1	2	2
Q8N1G4	LRRC47	Leucine-rich repeat-containing protein 47 OS=Homo sapiens GN=LRRC47 PE=1 SV=1	0	1	0	1	0	1	1	2	2
Q92499	DDX1	ATP-dependent RNA helicase DDX1 OS=Homo sapiens GN=DDX1 PE=1 SV=2	0	0	1	0	2	0	1	2	2
Q99729	HNRNPAB	Heterogeneous nuclear ribonucleoprotein A/B OS=Homo sapiens GN=HNRNPAB PE=1 SV=2	1	0	0	0	2	0	1	2	2
Q9NRN7	AASDHPPT	L-aminoadipate-semialdehyde dehydrogenase-phosphopantetheinyl transferase OS=Homo sapiens GN=AASDHPPT PE=1 SV=2	0	1	0	0	1	1	1	2	2
Q9NRX4	PHPT1	14 kDa phosphohistidine phosphatase OS=Homo sapiens GN=PHPT1 PE=1 SV=1	1	0	0	1	1	0	1	2	2
Q9NXH9	TRMT1	tRNA (guanine(26)-N(2))-dimethyltransferase OS=Homo sapiens GN=TRMT1 PE=1 SV=1	1	0	0	0	2	0	1	2	2
Q9UHV9	PFDN2	Prefoldin subunit 2 OS=Homo sapiens GN=PFDN2 PE=1 SV=1	0	0	1	1	0	1	1	2	2
Q9Y3A5	SBDS	Ribosome maturation protein SBDS OS=Homo sapiens GN=SBDS PE=1 SV=4	0	2	0	2	1	1	2	4	2
P25705	ATP5A1	ATP synthase subunit alpha, mitochondrial OS=Homo sapiens GN=ATP5A1 PE=1 SV=1	10	9	7	16	12	23	26	51	1.96154
P61978	HNRNPK	Heterogeneous nuclear ribonucleoprotein K OS=Homo sapiens GN=HNRNPK PE=1 SV=1	2	6	7	5	16	8	15	29	1.93333
P23396	RPS3	40S ribosomal protein S3 OS=Homo sapiens GN=RPS3 PE=1 SV=2	2	1	4	0	7	6	7	13	1.85714
P49411	TUFM	Elongation factor Tu, mitochondrial OS=Homo sapiens GN=TUFM PE=1 SV=2	5	7	7	8	12	15	19	35	1.84211
P62701	RPS4X	40S ribosomal protein S4, X isoform OS=Homo sapiens GN=RPS4X PE=1 SV=2	2	1	3	1	6	4	6	11	1.83333
P62263	RPS14	40S ribosomal protein S14 OS=Homo sapiens GN=RPS14 PE=1 SV=3	2	2	1	3	5	1	5	9	1.8
Q99714	HSD17B10	3-hydroxyacyl-CoA dehydrogenase type-2 OS=Homo sapiens GN=HSD17B10 PE=1 SV=3	1	4	4	2	7	7	9	16	1.77778
P62318	SNRPD3	Small nuclear ribonucleoprotein Sm D3 OS=Homo sapiens GN=SNRPD3 PE=1 SV=1	2	0	2	2	3	2	4	7	1.75
Q04837	SSBP1	Single-stranded DNA-binding protein, mitochondrial OS=Homo sapiens GN=SSBP1 PE=1 SV=1	0	2	2	1	2	4	4	7	1.75
P46779	RPL28	60S ribosomal protein L28 OS=Homo sapiens GN=RPL28 PE=1 SV=3	1	1	1	0	2	3	3	5	1.66667
Q96EP5	DAZAP1	DAZ-associated protein 1 OS=Homo sapiens GN=DAZAP1 PE=1 SV=1	0	2	3	3	2	3	5	8	1.6
Q15365	PCBP1	Poly(rC)-binding protein 1 OS=Homo sapiens GN=PCBP1 PE=1 SV=2	10	9	13	13	19	19	32	51	1.59375
P08559	PDHA1	Pyruvate dehydrogenase E1 component subunit alpha, somatic form, mitochondrial OS=Homo sapiens GN=PDHA1 PE=1 SV=3	4	4	4	4	7	8	12	19	1.58333
P13639	EEF2	Elongation factor 2 OS=Homo sapiens GN=EEF2 PE=1 SV=4	14	8	12	21	13	19	34	53	1.55882
O14737	PDCD5	Programmed cell death protein 5 OS=Homo sapiens GN=PDCD5 PE=1 SV=3	0	1	1	1	1	1	2	3	1.5
P15880	RPS2	40S ribosomal protein S2 OS=Homo sapiens GN=RPS2 PE=1 SV=2	2	1	3	3	4	2	6	9	1.5
P39019	RPS19	40S ribosomal protein S19 OS=Homo sapiens GN=RPS19 PE=1 SV=2	1	1	0	0	3	0	2	3	1.5
P46782	RPS5	40S ribosomal protein S5 OS=Homo sapiens GN=RPS5 PE=1 SV=4	2	2	2	2	4	3	6	9	1.5
P61077	UBE2D3	Ubiquitin-conjugating enzyme E2 D3 OS=Homo sapiens GN=UBE2D3 PE=1 SV=1	0	1	1	0	1	2	2	3	1.5
P62195	PSMC5	26S protease regulatory subunit 8 OS=Homo sapiens GN=PSMC5 PE=1 SV=1	1	0	1	1	1	1	2	3	1.5
Q9H0D6	XRN2	5'-3' exoribonuclease 2 OS=Homo sapiens GN=XRN2 PE=1 SV=1	1	1	0	0	2	1	2	3	1.5
P14618	PKM	Pyruvate kinase PKM OS=Homo sapiens GN=PKM PE=1 SV=4	33	40	33	41	50	59	106	150	1.41509
P61513	RPL37A	60S ribosomal protein L37a OS=Homo sapiens GN=RPL37A PE=1 SV=2	3	2	0	3	2	2	5	7	1.4
P22102	GART	Trifunctional purine biosynthetic protein adenosine-3 OS=Homo sapiens GN=GART PE=1 SV=1	0	4	7	5	4	6	11	15	1.36364
Q15717	ELAVL1	ELAV-like protein 1 OS=Homo sapiens GN=ELAVL1 PE=1 SV=2	7	6	4	8	6	9	17	23	1.35294
P84103	SRSF3	Serine/arginine-rich splicing factor 3 OS=Homo sapiens GN=SRSF3 PE=1 SV=1	18	9	8	21	18	8	35	47	1.34286
P08621	SNRNP70	U1 small nuclear ribonucleoprotein 70 kDa OS=Homo sapiens GN=SNRNP70 PE=1 SV=2	1	0	2	1	1	2	3	4	1.33333
P0DN76	U2AF1L5	Splicing factor U2AF 35 kDa subunit-like protein OS=Homo sapiens GN=U2AF1L5 PE=1 SV=1	1	1	1	0	3	1	3	4	1.33333
P49006	MARCKSL1	MARCKS-related protein OS=Homo sapiens GN=MARCKSL1 PE=1 SV=2	0	2	1	0	2	2	3	4	1.33333
Q9Y2W1	THRAP3	Thyroid hormone receptor-associated protein 3 OS=Homo sapiens GN=THRAP3 PE=1 SV=2	4	7	5	4	8	9	16	21	1.3125
Q92841	DDX17	Probable ATP-dependent RNA helicase DDX17 OS=Homo sapiens GN=DDX17 PE=1 SV=2	8	12	11	7	19	13	31	39	1.25806
P17844	DDX5	Probable ATP-dependent RNA helicase DDX5 OS=Homo sapiens GN=DDX5 PE=1 SV=1	10	22	19	9	28	26	51	63	1.23529
P62829	RPL23	60S ribosomal protein L23 OS=Homo sapiens GN=RPL23 PE=1 SV=1	4	8	2	4	7	6	14	17	1.21429
O43920	NDUFS5	NADH dehydrogenase [ubiquinone] iron-sulfur protein 5 OS=Homo sapiens GN=NDUFS5 PE=1 SV=3	1	2	2	2	2	2	5	6	1.2
P46776	RPL27A	60S ribosomal protein L27a OS=Homo sapiens GN=RPL27A PE=1 SV=2	0	1	4	0	4	2	5	6	1.2
P62266	RPS23	40S ribosomal protein S23 OS=Homo sapiens GN=RPS23 PE=1 SV=3	0	3	2	1	3	2	5	6	1.2
Q8IWX8	CHERP	Calcium homeostasis endoplasmic reticulum protein OS=Homo sapiens GN=CHERP PE=1 SV=3	0	1	4	0	2	4	5	6	1.2
Q9UBQ7	GRHPR	Glyoxylate reductase/hydroxypyruvate reductase OS=Homo sapiens GN=GRHPR PE=1 SV=1	0	2	3	1	2	3	5	6	1.2
P23246	SFPQ	Splicing factor, proline- and glutamine-rich OS=Homo sapiens GN=SFPQ PE=1 SV=2	6	10	11	4	19	9	27	32	1.18519
Q01130	SRSF2	Serine/arginine-rich splicing factor 2 OS=Homo sapiens GN=SRSF2 PE=1 SV=4	5	3	3	5	5	3	11	13	1.18182
Q14498	RBM39	RNA-binding protein 39 OS=Homo sapiens GN=RBM39 PE=1 SV=2	15	7	3	14	11	4	25	29	1.16
O76031	CLPX	ATP-dependent Clp protease ATP-binding subunit clpX-like, mitochondrial OS=Homo sapiens GN=CLPX PE=1 SV=2	3	5	5	5	5	5	13	15	1.15385
P35268	RPL22	60S ribosomal protein L22 OS=Homo sapiens GN=RPL22 PE=1 SV=2	3	2	4	2	6	2	9	10	1.11111
P62851	RPS25	40S ribosomal protein S25 OS=Homo sapiens GN=RPS25 PE=1 SV=1	5	3	1	4	4	2	9	10	1.11111
Q9P258	RCC2	Protein RCC2 OS=Homo sapiens GN=RCC2 PE=1 SV=2	3	3	3	0	6	4	9	10	1.11111
O00571	DDX3X	ATP-dependent RNA helicase DDX3X OS=Homo sapiens GN=DDX3X PE=1 SV=3	8	8	12	1	18	12	28	31	1.10714
Q06830	PRDX1	Peroxiredoxin-1 OS=Homo sapiens GN=PRDX1 PE=1 SV=1	7	18	16	8	20	17	41	45	1.09756
P62280	RPS11	40S ribosomal protein S11 OS=Homo sapiens GN=RPS11 PE=1 SV=3	2	4	6	3	5	5	12	13	1.08333
Q15366	PCBP2	Poly(rC)-binding protein 2 OS=Homo sapiens GN=PCBP2 PE=1 SV=1	13	14	14	12	16	16	41	44	1.07317
P38646	HSPA9	Stress-70 protein, mitochondrial OS=Homo sapiens GN=HSPA9 PE=1 SV=2	26	30	29	21	29	41	85	91	1.07059
Q15233	NONO	Non-POU domain-containing octamer-binding protein OS=Homo sapiens GN=NONO PE=1 SV=4	8	20	22	5	28	20	50	53	1.06
Q9Y383	LUC7L2	Putative RNA-binding protein Luc7-like 2 OS=Homo sapiens GN=LUC7L2 PE=1 SV=2	6	7	5	6	8	5	18	19	1.05556
A6NMY6	ANXA2P2	Putative annexin A2-like protein OS=Homo sapiens GN=ANXA2P2 PE=5 SV=2	0	1	1	0	0	2	2	2	1
O00148	DDX39A	ATP-dependent RNA helicase DDX39A OS=Homo sapiens GN=DDX39A PE=1 SV=2	1	4	4	0	0	9	9	9	1
O43665	RGS10	Regulator of G-protein signaling 10 OS=Homo sapiens GN=RGS10 PE=1 SV=2	1	0	0	0	1	0	1	1	1
O75663	TIPRL	TIP41-like protein OS=Homo sapiens GN=TIPRL PE=1 SV=2	0	0	1	0	0	1	1	1	1
O95881	TXNDC12	Thioredoxin domain-containing protein 12 OS=Homo sapiens GN=TXNDC12 PE=1 SV=1	0	0	1	0	0	1	1	1	1
P05198	EIF2S1	Eukaryotic translation initiation factor 2 subunit 1 OS=Homo sapiens GN=EIF2S1 PE=1 SV=3	1	0	0	0	1	0	1	1	1
P07195	LDHB	L-lactate dehydrogenase B chain OS=Homo sapiens GN=LDHB PE=1 SV=2	0	0	1	0	0	1	1	1	1
P08708	RPS17	40S ribosomal protein S17 OS=Homo sapiens GN=RPS17 PE=1 SV=2	0	1	1	1	1	0	2	2	1
P09429	HMGB1	High mobility group protein B1 OS=Homo sapiens GN=HMGB1 PE=1 SV=3	2	3	2	2	3	2	7	7	1
P11413	G6PD	Glucose-6-phosphate 1-dehydrogenase OS=Homo sapiens GN=G6PD PE=1 SV=4	0	0	1	0	1	0	1	1	1
P16152	CBR1	Carbonyl reductase [NADPH] 1 OS=Homo sapiens GN=CBR1 PE=1 SV=3	1	4	1	0	2	4	6	6	1
P20042	EIF2S2	Eukaryotic translation initiation factor 2 subunit 2 OS=Homo sapiens GN=EIF2S2 PE=1 SV=2	1	0	0	0	1	0	1	1	1
P22314	UBA1	Ubiquitin-like modifier-activating enzyme 1 OS=Homo sapiens GN=UBA1 PE=1 SV=3	0	3	8	0	3	8	11	11	1
P32121	ARRB2	Beta-arrestin-2 OS=Homo sapiens GN=ARRB2 PE=1 SV=2	0	1	0	0	1	0	1	1	1
P34897	SHMT2	Serine hydroxymethyltransferase, mitochondrial OS=Homo sapiens GN=SHMT2 PE=1 SV=3	1	0	1	2	0	0	2	2	1
P37108	SRP14	Signal recognition particle 14 kDa protein OS=Homo sapiens GN=SRP14 PE=1 SV=2	0	1	1	1	1	0	2	2	1
P39748	FEN1	Flap endonuclease 1 OS=Homo sapiens GN=FEN1 PE=1 SV=1	1	1	1	1	2	0	3	3	1
P41240	CSK	Tyrosine-protein kinase CSK OS=Homo sapiens GN=CSK PE=1 SV=1	0	0	1	0	0	1	1	1	1
P61221	ABCE1	ATP-binding cassette sub-family E member 1 OS=Homo sapiens GN=ABCE1 PE=1 SV=1	0	0	1	0	0	1	1	1	1
P62081	RPS7	40S ribosomal protein S7 OS=Homo sapiens GN=RPS7 PE=1 SV=1	1	1	2	0	3	1	4	4	1
P62269	RPS18	40S ribosomal protein S18 OS=Homo sapiens GN=RPS18 PE=1 SV=3	0	1	1	0	1	1	2	2	1
P62854	RPS26	40S ribosomal protein S26 OS=Homo sapiens GN=RPS26 PE=1 SV=3	2	4	3	1	4	4	9	9	1
Q01844	EWSR1	RNA-binding protein EWS OS=Homo sapiens GN=EWSR1 PE=1 SV=1	0	0	1	0	1	0	1	1	1
Q13427	PPIG	Peptidyl-prolyl cis-trans isomerase G OS=Homo sapiens GN=PPIG PE=1 SV=2	0	1	2	0	2	1	3	3	1
Q5T440	IBA57	Putative transferase CAF17, mitochondrial OS=Homo sapiens GN=IBA57 PE=1 SV=1	1	1	2	1	1	2	4	4	1
Q6P1X6	C8orf82	UPF0598 protein C8orf82 OS=Homo sapiens GN=C8orf82 PE=1 SV=2	0	0	1	0	0	1	1	1	1
Q7L014	DDX46	Probable ATP-dependent RNA helicase DDX46 OS=Homo sapiens GN=DDX46 PE=1 SV=2	10	5	6	6	11	4	21	21	1
Q8IYB3	SRRM1	Serine/arginine repetitive matrix protein 1 OS=Homo sapiens GN=SRRM1 PE=1 SV=2	0	2	1	0	3	0	3	3	1
Q969U7	PSMG2	Proteasome assembly chaperone 2 OS=Homo sapiens GN=PSMG2 PE=1 SV=1	0	0	1	0	0	1	1	1	1
Q96I25	RBM17	Splicing factor 45 OS=Homo sapiens GN=RBM17 PE=1 SV=1	0	1	1	0	0	2	2	2	1
Q9BQ69	MACROD1	O-acetyl-ADP-ribose deacetylase MACROD1 OS=Homo sapiens GN=MACROD1 PE=1 SV=2	0	1	0	0	0	1	1	1	1
Q9BZZ5	API5	Apoptosis inhibitor 5 OS=Homo sapiens GN=API5 PE=1 SV=3	0	0	1	0	0	1	1	1	1
Q9GZT3	SLIRP	SRA stem-loop-interacting RNA-binding protein, mitochondrial OS=Homo sapiens GN=SLIRP PE=1 SV=1	5	5	6	7	5	4	16	16	1
Q9H5V9	CXorf56	UPF0428 protein CXorf56 OS=Homo sapiens GN=CXorf56 PE=1 SV=1	1	0	0	0	1	0	1	1	1
Q9NTK5	OLA1	Obg-like ATPase 1 OS=Homo sapiens GN=OLA1 PE=1 SV=2	0	0	1	0	0	1	1	1	1
Q9NWB6	ARGLU1	Arginine and glutamate-rich protein 1 OS=Homo sapiens GN=ARGLU1 PE=1 SV=1	0	0	1	0	0	1	1	1	1
Q9ULK4	MED23	Mediator of RNA polymerase II transcription subunit 23 OS=Homo sapiens GN=MED23 PE=1 SV=2	0	1	0	1	0	0	1	1	1
Q9UMF0	ICAM5	Intercellular adhesion molecule 5 OS=Homo sapiens GN=ICAM5 PE=1 SV=3	0	0	1	0	0	1	1	1	1
P23284	PPIB	Peptidyl-prolyl cis-trans isomerase B OS=Homo sapiens GN=PPIB PE=1 SV=2	7	6	7	5	8	6	20	19	0.95
P53999	SUB1	Activated RNA polymerase II transcriptional coactivator p15 OS=Homo sapiens GN=SUB1 PE=1 SV=3	27	21	22	20	20	26	70	66	0.942857
P67809	YBX1	Nuclease-sensitive element-binding protein 1 OS=Homo sapiens GN=YBX1 PE=1 SV=3	4	6	4	2	7	4	14	13	0.928571
Q8TA86	RP9	Retinitis pigmentosa 9 protein OS=Homo sapiens GN=RP9 PE=1 SV=2	5	6	3	0	6	7	14	13	0.928571
P30048	PRDX3	Thioredoxin-dependent peroxide reductase, mitochondrial OS=Homo sapiens GN=PRDX3 PE=1 SV=3	4	4	5	5	3	4	13	12	0.923077
Q8NC51	SERBP1	Plasminogen activator inhibitor 1 RNA-binding protein OS=Homo sapiens GN=SERBP1 PE=1 SV=2	4	4	4	3	4	4	12	11	0.916667
P62937	PPIA	Peptidyl-prolyl cis-trans isomerase A OS=Homo sapiens GN=PPIA PE=1 SV=2	8	11	14	9	11	10	33	30	0.909091
P23528	CFL1	Cofilin-1 OS=Homo sapiens GN=CFL1 PE=1 SV=3	8	5	6	6	5	6	19	17	0.894737
P04080	CSTB	Cystatin-B OS=Homo sapiens GN=CSTB PE=1 SV=2	3	5	7	4	4	5	15	13	0.866667
P62861	FAU	40S ribosomal protein S30 OS=Homo sapiens GN=FAU PE=1 SV=1	3	3	1	3	2	1	7	6	0.857143
Q92945	KHSRP	Far upstream element-binding protein 2 OS=Homo sapiens GN=KHSRP PE=1 SV=4	0	2	5	3	0	3	7	6	0.857143
P68104	EEF1A1	Elongation factor 1-alpha 1 OS=Homo sapiens GN=EEF1A1 PE=1 SV=1	27	30	25	20	26	23	82	69	0.841463
P62826	RAN	GTP-binding nuclear protein Ran OS=Homo sapiens GN=RAN PE=1 SV=3	2	2	2	0	2	3	6	5	0.833333
P11498	PC	Pyruvate carboxylase, mitochondrial OS=Homo sapiens GN=PC PE=1 SV=2	89	80	75	74	61	63	244	198	0.811475
Q8WVK2	SNRNP27	U4/U6.U5 small nuclear ribonucleoprotein 27 kDa protein OS=Homo sapiens GN=SNRNP27 PE=1 SV=1	21	21	16	21	11	15	58	47	0.810345
O60256	PRPSAP2	Phosphoribosyl pyrophosphate synthase-associated protein 2 OS=Homo sapiens GN=PRPSAP2 PE=1 SV=1	0	3	2	0	1	3	5	4	0.8
Q96I24	FUBP3	Far upstream element-binding protein 3 OS=Homo sapiens GN=FUBP3 PE=1 SV=2	25	43	60	18	30	49	128	97	0.757812
P54819	AK2	Adenylate kinase 2, mitochondrial OS=Homo sapiens GN=AK2 PE=1 SV=2	0	2	2	0	0	3	4	3	0.75
P58546	MTPN	Myotrophin OS=Homo sapiens GN=MTPN PE=1 SV=2	3	5	4	2	3	4	12	9	0.75
Q14331	FRG1	Protein FRG1 OS=Homo sapiens GN=FRG1 PE=1 SV=1	3	1	0	3	0	0	4	3	0.75
Q16527	CSRP2	Cysteine and glycine-rich protein 2 OS=Homo sapiens GN=CSRP2 PE=1 SV=3	4	4	4	0	4	5	12	9	0.75
Q5BKY9	FAM133B	Protein FAM133B OS=Homo sapiens GN=FAM133B PE=1 SV=1	0	4	4	1	2	3	8	6	0.75
Q9BU76	MMTAG2	Multiple myeloma tumor-associated protein 2 OS=Homo sapiens GN=MMTAG2 PE=1 SV=1	3	2	3	1	2	3	8	6	0.75
Q9Y237	PIN4	Peptidyl-prolyl cis-trans isomerase NIMA-interacting 4 OS=Homo sapiens GN=PIN4 PE=1 SV=1	1	2	1	0	2	1	4	3	0.75
O95232	LUC7L3	Luc7-like protein 3 OS=Homo sapiens GN=LUC7L3 PE=1 SV=2	5	4	2	2	4	2	11	8	0.727273
Q99497	PARK7	Protein deglycase DJ-1 OS=Homo sapiens GN=PARK7 PE=1 SV=2	0	8	16	0	6	11	24	17	0.708333
P63173	RPL38	60S ribosomal protein L38 OS=Homo sapiens GN=RPL38 PE=1 SV=2	15	15	14	9	13	9	44	31	0.704545
O95218	ZRANB2	Zinc finger Ran-binding domain-containing protein 2 OS=Homo sapiens GN=ZRANB2 PE=1 SV=2	2	6	2	1	4	2	10	7	0.7
P22061	PCMT1	Protein-L-isoaspartate(D-aspartate) O-methyltransferase OS=Homo sapiens GN=PCMT1 PE=1 SV=4	19	15	16	13	11	10	50	34	0.68
O95456	PSMG1	Proteasome assembly chaperone 1 OS=Homo sapiens GN=PSMG1 PE=1 SV=1	0	0	3	0	0	2	3	2	0.666667
P21741	MDK	Midkine OS=Homo sapiens GN=MDK PE=1 SV=1	2	1	0	0	1	1	3	2	0.666667
P62306	SNRPF	Small nuclear ribonucleoprotein F OS=Homo sapiens GN=SNRPF PE=1 SV=1	1	1	1	0	2	0	3	2	0.666667
Q15185	PTGES3	Prostaglandin E synthase 3 OS=Homo sapiens GN=PTGES3 PE=1 SV=1	1	1	1	0	1	1	3	2	0.666667
Q96EY4	TMA16	Translation machinery-associated protein 16 OS=Homo sapiens GN=TMA16 PE=1 SV=2	4	2	0	2	2	0	6	4	0.666667
P14174	MIF	Macrophage migration inhibitory factor OS=Homo sapiens GN=MIF PE=1 SV=4	3	8	8	4	4	4	19	12	0.631579
Q9HCC0	MCCC2	Methylcrotonoyl-CoA carboxylase beta chain, mitochondrial OS=Homo sapiens GN=MCCC2 PE=1 SV=1	67	88	97	44	52	63	252	159	0.630952
P04406	GAPDH	Glyceraldehyde-3-phosphate dehydrogenase OS=Homo sapiens GN=GAPDH PE=1 SV=3	2	6	7	1	3	5	15	9	0.6
P30041	PRDX6	Peroxiredoxin-6 OS=Homo sapiens GN=PRDX6 PE=1 SV=3	0	3	2	0	1	2	5	3	0.6
P35080	PFN2	Profilin-2 OS=Homo sapiens GN=PFN2 PE=1 SV=3	1	2	2	0	1	2	5	3	0.6
P46109	CRKL	Crk-like protein OS=Homo sapiens GN=CRKL PE=1 SV=1	0	2	3	0	1	2	5	3	0.6
O43837	IDH3B	Isocitrate dehydrogenase [NAD] subunit beta, mitochondrial OS=Homo sapiens GN=IDH3B PE=1 SV=2	1	3	3	1	1	2	7	4	0.571429
P62913	RPL11	60S ribosomal protein L11 OS=Homo sapiens GN=RPL11 PE=1 SV=2	3	3	3	1	2	2	9	5	0.555556
Q9BY77	POLDIP3	Polymerase delta-interacting protein 3 OS=Homo sapiens GN=POLDIP3 PE=1 SV=2	3	5	7	0	4	4	15	8	0.533333
P05166	PCCB	Propionyl-CoA carboxylase beta chain, mitochondrial OS=Homo sapiens GN=PCCB PE=1 SV=3	70	71	62	36	32	36	203	104	0.512315
O14602	EIF1AY	Eukaryotic translation initiation factor 1A, Y-chromosomal OS=Homo sapiens GN=EIF1AY PE=1 SV=4	2	2	2	1	1	1	6	3	0.5
O15042	U2SURP	U2 snRNP-associated SURP motif-containing protein OS=Homo sapiens GN=U2SURP PE=1 SV=2	1	8	7	0	3	5	16	8	0.5
O60361	NME2P1	Putative nucleoside diphosphate kinase OS=Homo sapiens GN=NME2P1 PE=5 SV=1	1	0	3	2	0	0	4	2	0.5
P13797	PLS3	Plastin-3 OS=Homo sapiens GN=PLS3 PE=1 SV=4	1	2	3	0	1	2	6	3	0.5
P53396	ACLY	ATP-citrate synthase OS=Homo sapiens GN=ACLY PE=1 SV=3	0	1	1	0	0	1	2	1	0.5
P62942	FKBP1A	Peptidyl-prolyl cis-trans isomerase FKBP1A OS=Homo sapiens GN=FKBP1A PE=1 SV=2	1	3	4	1	1	2	8	4	0.5
Q6P1L8	MRPL14	39S ribosomal protein L14, mitochondrial OS=Homo sapiens GN=MRPL14 PE=1 SV=1	3	3	2	3	1	0	8	4	0.5
Q96H79	ZC3HAV1L	Zinc finger CCCH-type antiviral protein 1-like OS=Homo sapiens GN=ZC3HAV1L PE=1 SV=2	1	1	0	0	1	0	2	1	0.5
Q9NXE8	CWC25	Pre-mRNA-splicing factor CWC25 homolog OS=Homo sapiens GN=CWC25 PE=1 SV=1	0	2	0	0	1	0	2	1	0.5
Q9NP64	ZCCHC17	Nucleolar protein of 40 kDa OS=Homo sapiens GN=ZCCHC17 PE=1 SV=1	6	3	4	1	2	3	13	6	0.461538
Q5VTL8	PRPF38B	Pre-mRNA-splicing factor 38B OS=Homo sapiens GN=PRPF38B PE=1 SV=1	1	5	5	0	3	2	11	5	0.454545
Q96RQ3	MCCC1	Methylcrotonoyl-CoA carboxylase subunit alpha, mitochondrial OS=Homo sapiens GN=MCCC1 PE=1 SV=3	77	98	94	31	40	47	269	118	0.438662
P05165	PCCA	Propionyl-CoA carboxylase alpha chain, mitochondrial OS=Homo sapiens GN=PCCA PE=1 SV=4	63	65	73	31	25	30	201	86	0.427861
O15254	ACOX3	Peroxisomal acyl-coenzyme A oxidase 3 OS=Homo sapiens GN=ACOX3 PE=1 SV=2	8	16	18	1	7	9	42	17	0.404762
Q9H910	HN1L	Hematological and neurological expressed 1-like protein OS=Homo sapiens GN=HN1L PE=1 SV=1	0	2	3	0	0	2	5	2	0.4
Q13085	ACACA	Acetyl-CoA carboxylase 1 OS=Homo sapiens GN=ACACA PE=1 SV=2	3	70	95	0	20	45	168	65	0.386905
Q7L4I2	RSRC2	Arginine/serine-rich coiled-coil protein 2 OS=Homo sapiens GN=RSRC2 PE=1 SV=1	0	3	0	0	1	0	3	1	0.333333
Q9Y676	MRPS18B	28S ribosomal protein S18b, mitochondrial OS=Homo sapiens GN=MRPS18B PE=1 SV=1	0	1	2	0	1	0	3	1	0.333333
P37802	TAGLN2	Transgelin-2 OS=Homo sapiens GN=TAGLN2 PE=1 SV=3	2	1	4	0	2	0	7	2	0.285714
Q8IY67	RAVER1	Ribonucleoprotein PTB-binding 1 OS=Homo sapiens GN=RAVER1 PE=1 SV=1	1	2	4	0	1	1	7	2	0.285714
P0DME0	SETSIP	Protein SETSIP OS=Homo sapiens GN=SETSIP PE=1 SV=1	0	3	1	1	0	0	4	1	0.25
Q66PJ3	ARL6IP4	ADP-ribosylation factor-like protein 6-interacting protein 4 OS=Homo sapiens GN=ARL6IP4 PE=1 SV=2	1	2	1	0	1	0	4	1	0.25
Q6NS38	ALKBH2	DNA oxidative demethylase ALKBH2 OS=Homo sapiens GN=ALKBH2 PE=1 SV=1	2	3	3	0	2	0	8	2	0.25
Q8N9Q2	SREK1IP1	Protein SREK1IP1 OS=Homo sapiens GN=SREK1IP1 PE=1 SV=1	3	5	1	2	0	0	9	2	0.222222
P06733	ENO1	Alpha-enolase OS=Homo sapiens GN=ENO1 PE=1 SV=2	2	4	4	1	0	0	10	1	0.1
A6NDG6	PGP	Glycerol-3-phosphate phosphatase OS=Homo sapiens GN=PGP PE=1 SV=1	0	1	0	0	0	0	1	0	0
O15371	EIF3D	Eukaryotic translation initiation factor 3 subunit D OS=Homo sapiens GN=EIF3D PE=1 SV=1	0	2	1	0	0	0	3	0	0
O43290	SART1	U4/U6.U5 tri-snRNP-associated protein 1 OS=Homo sapiens GN=SART1 PE=1 SV=1	1	0	0	0	0	0	1	0	0
O60869	EDF1	Endothelial differentiation-related factor 1 OS=Homo sapiens GN=EDF1 PE=1 SV=1	2	1	1	0	0	0	4	0	0
O75940	SMNDC1	Survival of motor neuron-related-splicing factor 30 OS=Homo sapiens GN=SMNDC1 PE=1 SV=1	0	1	0	0	0	0	1	0	0
O95861	BPNT1	3'(2'),5'-bisphosphate nucleotidase 1 OS=Homo sapiens GN=BPNT1 PE=1 SV=1	0	0	2	0	0	0	2	0	0
P00390	GSR	Glutathione reductase, mitochondrial OS=Homo sapiens GN=GSR PE=1 SV=2	0	1	0	0	0	0	1	0	0
P00747	PLG	Plasminogen OS=Homo sapiens GN=PLG PE=1 SV=2	0	2	2	0	0	0	4	0	0
P06730	EIF4E	Eukaryotic translation initiation factor 4E OS=Homo sapiens GN=EIF4E PE=1 SV=2	0	0	1	0	0	0	1	0	0
P06744	GPI	Glucose-6-phosphate isomerase OS=Homo sapiens GN=GPI PE=1 SV=4	0	0	1	0	0	0	1	0	0
P07737	PFN1	Profilin-1 OS=Homo sapiens GN=PFN1 PE=1 SV=2	1	0	1	0	0	0	2	0	0
P10412	HIST1H1E	Histone H1.4 OS=Homo sapiens GN=HIST1H1E PE=1 SV=2	2	0	0	0	0	0	2	0	0
P10599	TXN	Thioredoxin OS=Homo sapiens GN=TXN PE=1 SV=3	0	1	0	0	0	0	1	0	0
P12277	CKB	Creatine kinase B-type OS=Homo sapiens GN=CKB PE=1 SV=1	0	0	2	0	0	0	2	0	0
P14854	COX6B1	Cytochrome c oxidase subunit 6B1 OS=Homo sapiens GN=COX6B1 PE=1 SV=2	0	0	1	0	0	0	1	0	0
P25786	PSMA1	Proteasome subunit alpha type-1 OS=Homo sapiens GN=PSMA1 PE=1 SV=1	0	0	1	0	0	0	1	0	0
P27816	MAP4	Microtubule-associated protein 4 OS=Homo sapiens GN=MAP4 PE=1 SV=3	0	1	0	0	0	0	1	0	0
P29372	MPG	DNA-3-methyladenine glycosylase OS=Homo sapiens GN=MPG PE=1 SV=3	0	1	0	0	0	0	1	0	0
P30085	CMPK1	UMP-CMP kinase OS=Homo sapiens GN=CMPK1 PE=1 SV=3	0	1	0	0	0	0	1	0	0
P32929	CTH	Cystathionine gamma-lyase OS=Homo sapiens GN=CTH PE=1 SV=3	0	0	1	0	0	0	1	0	0
P41223	BUD31	Protein BUD31 homolog OS=Homo sapiens GN=BUD31 PE=1 SV=2	0	1	0	0	0	0	1	0	0
P42677	RPS27	40S ribosomal protein S27 OS=Homo sapiens GN=RPS27 PE=1 SV=3	1	0	0	0	0	0	1	0	0
P47755	CAPZA2	F-actin-capping protein subunit alpha-2 OS=Homo sapiens GN=CAPZA2 PE=1 SV=3	0	0	1	0	0	0	1	0	0
P49674	CSNK1E	Casein kinase I isoform epsilon OS=Homo sapiens GN=CSNK1E PE=1 SV=1	0	1	3	0	0	0	4	0	0
P55789	GFER	FAD-linked sulfhydryl oxidase ALR OS=Homo sapiens GN=GFER PE=1 SV=2	1	1	0	0	0	0	2	0	0
P57721	PCBP3	Poly(rC)-binding protein 3 OS=Homo sapiens GN=PCBP3 PE=2 SV=2	0	8	0	0	0	0	8	0	0
P60520	GABARAPL2	Gamma-aminobutyric acid receptor-associated protein-like 2 OS=Homo sapiens GN=GABARAPL2 PE=1 SV=1	0	0	1	0	0	0	1	0	0
P61088	UBE2N	Ubiquitin-conjugating enzyme E2 N OS=Homo sapiens GN=UBE2N PE=1 SV=1	0	0	1	0	0	0	1	0	0
P61204	ARF3	ADP-ribosylation factor 3 OS=Homo sapiens GN=ARF3 PE=1 SV=2	0	0	1	0	0	0	1	0	0
P63279	UBE2I	SUMO-conjugating enzyme UBC9 OS=Homo sapiens GN=UBE2I PE=1 SV=1	0	1	0	0	0	0	1	0	0
P67870	CSNK2B	Casein kinase II subunit beta OS=Homo sapiens GN=CSNK2B PE=1 SV=1	0	1	0	0	0	0	1	0	0
P68400	CSNK2A1	Casein kinase II subunit alpha OS=Homo sapiens GN=CSNK2A1 PE=1 SV=1	0	2	0	0	0	0	2	0	0
P83881	RPL36A	60S ribosomal protein L36a OS=Homo sapiens GN=RPL36A PE=1 SV=2	0	0	4	0	0	0	4	0	0
P99999	CYCS	Cytochrome c OS=Homo sapiens GN=CYCS PE=1 SV=2	0	0	1	0	0	0	1	0	0
Q13011	ECH1	Delta(3,5)-Delta(2,4)-dienoyl-CoA isomerase, mitochondrial OS=Homo sapiens GN=ECH1 PE=1 SV=2	2	1	2	0	0	0	5	0	0
Q14571	ITPR2	Inositol 1,4,5-trisphosphate receptor type 2 OS=Homo sapiens GN=ITPR2 PE=1 SV=2	0	1	0	0	0	0	1	0	0
Q14677	CLINT1	Clathrin interactor 1 OS=Homo sapiens GN=CLINT1 PE=1 SV=1	0	0	1	0	0	0	1	0	0
Q15884	FAM189A2	Protein FAM189A2 OS=Homo sapiens GN=FAM189A2 PE=1 SV=3	0	1	0	0	0	0	1	0	0
Q2TBE0	CWF19L2	CWF19-like protein 2 OS=Homo sapiens GN=CWF19L2 PE=1 SV=4	1	0	0	0	0	0	1	0	0
Q3MHD2	LSM12	Protein LSM12 homolog OS=Homo sapiens GN=LSM12 PE=1 SV=2	0	0	1	0	0	0	1	0	0
Q5H9U9	DDX60L	Probable ATP-dependent RNA helicase DDX60-like OS=Homo sapiens GN=DDX60L PE=2 SV=2	0	1	0	0	0	0	1	0	0
Q5JSZ5	PRRC2B	Protein PRRC2B OS=Homo sapiens GN=PRRC2B PE=1 SV=2	0	1	0	0	0	0	1	0	0
Q5M9Q1	NKAPL	NKAP-like protein OS=Homo sapiens GN=NKAPL PE=2 SV=3	0	1	0	0	0	0	1	0	0
Q6P1Q9	METTL2B	Methyltransferase-like protein 2B OS=Homo sapiens GN=METTL2B PE=1 SV=3	0	1	0	0	0	0	1	0	0
Q6ZMR3	LDHAL6A	L-lactate dehydrogenase A-like 6A OS=Homo sapiens GN=LDHAL6A PE=2 SV=1	0	0	1	0	0	0	1	0	0
Q6ZUT1	C11orf57	Uncharacterized protein C11orf57 OS=Homo sapiens GN=C11orf57 PE=1 SV=2	1	0	0	0	0	0	1	0	0
Q7L8J4	SH3BP5L	SH3 domain-binding protein 5-like OS=Homo sapiens GN=SH3BP5L PE=1 SV=1	0	1	0	0	0	0	1	0	0
Q8WVV9	HNRNPLL	Heterogeneous nuclear ribonucleoprotein L-like OS=Homo sapiens GN=HNRNPLL PE=1 SV=1	0	1	0	0	0	0	1	0	0
Q8WWM7	ATXN2L	Ataxin-2-like protein OS=Homo sapiens GN=ATXN2L PE=1 SV=2	0	2	0	0	0	0	2	0	0
Q969Q0	RPL36AL	60S ribosomal protein L36a-like OS=Homo sapiens GN=RPL36AL PE=1 SV=3	0	3	3	0	0	0	6	0	0
Q96IJ6	GMPPA	Mannose-1-phosphate guanyltransferase alpha OS=Homo sapiens GN=GMPPA PE=1 SV=1	1	1	1	0	0	0	3	0	0
Q96RP9	GFM1	Elongation factor G, mitochondrial OS=Homo sapiens GN=GFM1 PE=1 SV=2	0	1	0	0	0	0	1	0	0
Q99856	ARID3A	AT-rich interactive domain-containing protein 3A OS=Homo sapiens GN=ARID3A PE=1 SV=2	0	0	1	0	0	0	1	0	0
Q9BRJ7	NUDT16L1	Protein syndesmos OS=Homo sapiens GN=NUDT16L1 PE=1 SV=1	1	0	0	0	0	0	1	0	0
Q9BTE1	DCTN5	Dynactin subunit 5 OS=Homo sapiens GN=DCTN5 PE=1 SV=1	0	1	0	0	0	0	1	0	0
Q9NRP2	CMC2	COX assembly mitochondrial protein 2 homolog OS=Homo sapiens GN=CMC2 PE=1 SV=1	1	1	0	0	0	0	2	0	0
Q9NW64	RBM22	Pre-mRNA-splicing factor RBM22 OS=Homo sapiens GN=RBM22 PE=1 SV=1	0	1	0	0	0	0	1	0	0
Q9NXG0	CNTLN	Centlein OS=Homo sapiens GN=CNTLN PE=1 SV=5	0	1	0	0	0	0	1	0	0
Q9P013	CWC15	Spliceosome-associated protein CWC15 homolog OS=Homo sapiens GN=CWC15 PE=1 SV=2	0	1	0	0	0	0	1	0	0
Q9Y2S6	TMA7	Translation machinery-associated protein 7 OS=Homo sapiens GN=TMA7 PE=1 SV=1	0	1	0	0	0	0	1	0	0
Q9Y3C8	UFC1	Ubiquitin-fold modifier-conjugating enzyme 1 OS=Homo sapiens GN=UFC1 PE=1 SV=3	0	0	1	0	0	0	1	0	0
Q9Y606	PUS1	tRNA pseudouridine synthase A, mitochondrial OS=Homo sapiens GN=PUS1 PE=1 SV=3	0	1	0	0	0	0	1	0	0

## Sheet: Cellular component complete
Table S1C. The cellular component distribution of valid interactors (591 proteins) was determined in PANTHER. Proteins were clustered into 22 groups, demonstrating the extensive cellular distribution of LASV GP interactors. Only the categories with p-value less than 0.05 are displayed.
GO cellular component complete	Homo sapiens (reference)1	#2	Expected3	Fold Enrichment4	Raw P value5	FDR6
cytosol	5104	286	142.7	2	2.74e-36	2.33e-34
extracellular vesicle	2118	162	59.21	2.74	1.14e-31	8.94e-30
ribosome	246	44	6.88	6.4	1.48e-20	8.16e-19
nuclear envelope	465	55	13	4.23	6.03e-18	3.07e-16
spliceosomal complex	181	34	5.06	6.72	1.02e-16	4.84e-15
mitochondrion	1599	106	44.7	2.37	6.53e-16	2.89e-14
nuclear periphery	139	29	3.89	7.46	1.76e-15	7.63e-14
mitochondrial membrane	709	61	19.82	3.08	7.12e-14	2.59e-12
melanosome	106	24	2.96	8.1	1.04e-13	3.65e-12
endoplasmic reticulum	1920	110	53.68	2.05	1.52e-12	4.75e-11
adherens junction	539	49	15.07	3.25	3.86e-12	1.19e-10
nuclear outer membrane-endoplasmic reticulum membrane network	1096	73	30.64	2.38	2.97e-11	8.52e-10
endoplasmic reticulum membrane	1073	69	30	2.3	4.79e-10	1.22e-08
COP9 signalosome	36	11	1.01	10.93	3.93e-08	8.51e-07
secretory granule lumen	320	24	8.95	2.68	2.7e-05	0.00044
endoplasmic reticulum-Golgi intermediate compartment	126	14	3.52	3.97	2.91e-05	0.000471
endocytic vesicle lumen	19	5	0.53	9.41	0.000405	0.00491
peroxisome	137	12	3.83	3.13	0.000791	0.00822
proteasome complex	67	8	1.87	4.27	0.000972	0.00965
COPI-coated vesicle	25	5	0.7	7.15	0.00119	0.0113
endoplasmic reticulum lumen	308	19	8.61	2.21	0.00178	0.0164
inclusion body	83	8	2.32	3.45	0.00336	0.0288

## Sheet: GO molecular function complete
Table S1D. Statistical overrepresentation tests of host interactors for Gene Ontology (GO)-molecular function analysis. The top overrepresented functional subsets with high fold-enrichment values (greater than 10) are highlighted by green.
GO molecular function complete	Accession	Protein number	LOG2 (Protein number)	Fold enrichment	raw P value	-log10 P value
WD40-repeat domain binding	GO:0071987	3	1.58496	26.83	0.000646	3.18977
dolichyl-diphosphooligosaccharide-protein glycotransferase activity	GO:0004579	6	2.58496	23.85	1.6e-06	5.79588
porin activity	GO:0015288	4	2	23.85	9.98e-05	4.00087
proteasome-activating ATPase activity	GO:0036402	4	2	23.85	9.98e-05	4.00087
mediator complex binding	GO:0036033	3	1.58496	21.46	0.00101	2.99568
TFIID-class transcription factor complex binding	GO:0001094	5	2.32193	16.26	4.98e-05	4.30277
actin-dependent ATPase activity	GO:0030898	5	2.32193	14.9	6.9e-05	4.16115
mRNA 5'-UTR binding	GO:0048027	10	3.32193	14.31	2.04e-08	7.69037
aminoacyl-tRNA editing activity	GO:0002161	5	2.32193	13.76	9.34e-05	4.02965
Ran GTPase binding	GO:0008536	13	3.70044	12.24	7.21e-10	9.14206
snoRNA binding	GO:0030515	8	3	11.01	2.78e-06	5.55596
ligase activity, forming carbon-oxygen bonds	GO:0016875	12	3.58496	10.22	1.77e-08	7.75203
aminoacyl-tRNA ligase activity	GO:0004812	12	3.58496	10.22	1.77e-08	7.75203
nuclear localization sequence binding	GO:0008139	7	2.80735	10.02	1.98e-05	4.70333
nucleocytoplasmic carrier activity	GO:0140142	5	2.32193	9.94	0.000328	3.48413
DNA polymerase binding	GO:0070182	5	2.32193	9.94	0.000328	3.48413
TBP-class protein binding	GO:0017025	6	2.58496	9.33	0.00011	3.95861
protein folding chaperone	GO:0044183	6	2.58496	9.33	0.00011	3.95861
unfolded protein binding	GO:0051082	33	5.04439	9.01	1.45e-19	18.8386
nucleosomal DNA binding	GO:0031492	11	3.45943	8.94	2.22e-07	6.65365
RNA polymerase II general transcription initiation factor binding	GO:0001091	5	2.32193	8.94	0.000495	3.30539
ADP binding	GO:0043531	9	3.16993	8.25	4.98e-06	5.30277
microfilament motor activity	GO:0000146	5	2.32193	8.13	0.000719	3.14327
macromolecule transmembrane transporter activity	GO:0022884	5	2.32193	7.78	0.000856	3.06753
poly(A) binding	GO:0008143	5	2.32193	7.78	0.000856	3.06753
structural constituent of ribosome	GO:0003735	37	5.20945	7.69	8.66e-20	19.0625
purine NTP-dependent helicase activity	GO:0070035	15	3.90689	6.97	2.62e-08	7.5817
double-stranded RNA binding	GO:0003725	14	3.80735	6.77	1.05e-07	6.97881
translation initiation factor activity	GO:0003743	10	3.32193	6.62	8.29e-06	5.08145
DNA-dependent ATPase activity	GO:0008094	17	4.08746	6.61	6.22e-09	8.20621
rRNA binding	GO:0019843	12	3.58496	6.6	1.07e-06	5.97062
RNA-dependent ATPase activity	GO:0008186	8	3	6.5	7.48e-05	4.1261
DNA helicase activity	GO:0003678	9	3.16993	6.31	3.29e-05	4.4828
protein transporter activity	GO:0008565	17	4.08746	6.27	1.25e-08	7.90309
ATPase regulator activity	GO:0060590	7	2.80735	6.26	0.00026	3.58503
signal sequence binding	GO:0005048	8	3	6.22	9.86e-05	4.00612
disordered domain specific binding	GO:0097718	6	2.58496	6.13	0.000789	3.10292
molecular carrier activity	GO:0140104	7	2.80735	5.96	0.000339	3.4698
RNA helicase activity	GO:0003724	8	3	5.96	0.000128	3.89279
ribosome binding	GO:0043022	10	3.32193	5.86	2.13e-05	4.67162
heat shock protein binding	GO:0031072	19	4.24793	5.53	1.1e-08	7.95861
chaperone binding	GO:0051087	16	4	5.5	1.66e-07	6.77989
mRNA 3'-UTR binding	GO:0003730	12	3.58496	5.37	7.32e-06	5.13549
translation factor activity, RNA binding	GO:0008135	14	3.80735	5.16	1.93e-06	5.71444
basal RNA polymerase II transcription machinery binding	GO:0001099	8	3	5.11	0.000331	3.48017
translation regulator activity	GO:0045182	21	4.39232	5.01	8.9e-09	8.05061
single-stranded RNA binding	GO:0003727	12	3.58496	4.88	1.74e-05	4.75945
ATPase activity	GO:0016887	55	5.78136	4.3	2.99e-18	17.5243
histone deacetylase binding	GO:0042826	13	3.70044	4.15	3.69e-05	4.43297
ubiquitin protein ligase binding	GO:0031625	32	5	3.95	3.07e-10	9.51286
protein C-terminus binding	GO:0008022	22	4.45943	3.88	2.47e-07	6.6073
catalytic activity, acting on a tRNA	GO:0140101	13	3.70044	3.72	0.000103	3.98716
structural constituent of cytoskeleton	GO:0005200	10	3.32193	3.61	0.000784	3.10568
cell adhesion molecule binding	GO:0050839	48	5.58496	3.55	3.4e-13	12.4685
pyrophosphatase activity	GO:0016462	82	6.35755	3.1	1.47e-18	17.8327
histone binding	GO:0042393	16	4	2.93	0.000227	3.64397
catalytic activity, acting on RNA	GO:0140098	29	4.85798	2.82	1.62e-06	5.79048
catalytic activity, acting on DNA	GO:0140097	15	3.90689	2.77	0.000629	3.20135
ATP binding	GO:0005524	108	6.75489	2.57	1.46e-18	17.8356
coenzyme binding	GO:0050662	21	4.39232	2.55	0.00016	3.79588
purine ribonucleoside triphosphate binding	GO:0035639	127	6.98868	2.45	2.33e-20	19.6326
carbohydrate derivative binding	GO:0097367	137	7.09803	2.18	7.07e-18	17.1506
cofactor binding	GO:0048037	30	4.90689	2.08	0.000267	3.57349
GTPase binding	GO:0051020	30	4.90689	1.97	0.000648	3.18842
protein kinase binding	GO:0019901	34	5.08746	1.85	0.00115	2.9393

## Sheet: GO biological process complete
Table S1E. Statistical overrepresentation tests of host interactors for Gene Ontology (GO)-biological process analysis. The top overrepresented functional subsets with high fold-enrichment values (greater than 10) are highlighted by green.
GO biological process complete	Accession	Protein number	log2 (Protein number)	Fold enrichment	raw P value	-log10 P value
regulation of protein localization to Cajal body	GO:1904869	8	3	31.79	5.59e-09	8.25259
protein deneddylation	GO:0000338	6	2.58496	21.46	2.5e-06	5.60206
ether biosynthetic process	GO:1901503	3	1.58496	17.88	0.00149	2.82681
COPI-coated vesicle budding	GO:0035964	3	1.58496	17.88	0.00149	2.82681
ether lipid biosynthetic process	GO:0008611	3	1.58496	17.88	0.00149	2.82681
glycerol ether biosynthetic process	GO:0046504	3	1.58496	17.88	0.00149	2.82681
ribosomal protein import into nucleus	GO:0006610	4	2	17.88	0.000225	3.64782
DNA replication-dependent nucleosome organization	GO:0034723	5	2.32193	17.88	3.5e-05	4.45593
chromatin silencing at rDNA	GO:0000183	6	2.58496	17.88	5.54e-06	5.25649
maturation of LSU-rRNA	GO:0000470	10	3.32193	17.88	3.78e-09	8.42251
regulation of RNA polymerase II transcriptional preinitiation complex assembly	GO:0045898	6	2.58496	15.33	1.1e-05	4.95861
mitotic nuclear envelope reassembly	GO:0007084	4	2	14.31	0.000436	3.36051
SRP-dependent cotranslational protein targeting to membrane	GO:0006614	38	5.24793	14.01	4.59e-28	27.3382
aminoacyl-tRNA metabolism involved in translational fidelity	GO:0106074	5	2.32193	13.76	9.34e-05	4.02965
maturation of LSU-rRNA from tricistronic rRNA transcript(SSU-rRNA, 5.8S rRNA, LSU-rRNA)	GO:0000463	5	2.32193	13.76	9.34e-05	4.02965
negative regulation of mRNA splicing, via spliceosome	GO:0048025	8	3	13.63	7.4e-07	6.13077
cotranslational protein targeting to membrane	GO:0006613	38	5.24793	13.33	2.03e-27	26.6925
ribosomal large subunit biogenesis	GO:0042273	27	4.75489	13.23	8.99e-20	19.0462
protein insertion into mitochondrial inner membrane	GO:0045039	4	2	13.01	0.000582	3.23508
mitochondrial protein processing	GO:0034982	4	2	13.01	0.000582	3.23508
protein targeting to ER	GO:0045047	40	5.32193	13.01	1.78e-28	27.7496
establishment of protein localization to mitochondrial membrane	GO:0090151	6	2.58496	12.62	2.68e-05	4.57187
nucleotide-excision repair, DNA damage recognition	GO:0000715	8	3	12.44	1.3e-06	5.88606
translational initiation	GO:0006413	49	5.61471	12	2.54e-33	32.5952
mitochondrial ATP synthesis coupled proton transport	GO:0042776	7	2.80735	11.92	7.65e-06	5.11634
nuclear-transcribed mRNA catabolic process, nonsense-mediated decay	GO:0000184	40	5.32193	11.92	2.71e-27	26.567
NLS-bearing protein import into nucleus	GO:0006607	7	2.80735	11.38	9.85e-06	5.00656
error-free translesion synthesis	GO:0070987	6	2.58496	11.3	4.49e-05	4.34775
protein folding in endoplasmic reticulum	GO:0034975	5	2.32193	11.18	0.000207	3.68403
protein hexamerization	GO:0034214	4	2	11.01	0.000972	3.01233
regulation of IRE1-mediated unfolded protein response	GO:1903894	4	2	11.01	0.000972	3.01233
negative regulation of RNA splicing	GO:0033119	8	3	11.01	2.78e-06	5.55596
positive regulation of transcription initiation from RNA polymerase II promoter	GO:0060261	6	2.58496	10.73	5.71e-05	4.24336
regulation of translational fidelity	GO:0006450	6	2.58496	10.73	5.71e-05	4.24336
tRNA-containing ribonucleoprotein complex export from nucleus	GO:0071431	10	3.32193	10.52	2.21e-07	6.65561
regulation of helicase activity	GO:0051095	4	2	10.22	0.00122	2.91364
cytoplasmic translation	GO:0002181	20	4.32193	10.22	3.08e-13	12.5114
ncRNA export from nucleus	GO:0097064	11	3.45943	10.09	7.83e-08	7.10624
ATP synthesis coupled proton transport	GO:0015986	7	2.80735	10.02	1.98e-05	4.70333
energy coupled proton transport, down electrochemical gradient	GO:0015985	7	2.80735	10.02	1.98e-05	4.70333
retrograde protein transport, ER to cytosol	GO:0030970	5	2.32193	9.94	0.000328	3.48413
endoplasmic reticulum to cytosol transport	GO:1903513	5	2.32193	9.94	0.000328	3.48413
tRNA transport	GO:0051031	10	3.32193	9.94	3.46e-07	6.46092
protein insertion into mitochondrial membrane	GO:0051204	6	2.58496	9.75	8.92e-05	4.04964
protein N-linked glycosylation via asparagine	GO:0018279	9	3.16993	9.75	1.53e-06	5.81531
mitochondrial calcium ion transmembrane transport	GO:0006851	7	2.80735	9.63	2.45e-05	4.61083
protein targeting to membrane	GO:0006612	43	5.42626	9.55	5.34e-26	25.2725
pore complex assembly	GO:0046931	4	2	9.54	0.00152	2.81816
negative regulation of mRNA processing	GO:0050686	8	3	9.54	6.79e-06	5.16813
peptidyl-asparagine modification	GO:0018196	9	3.16993	9.47	1.89e-06	5.72354
nucleobase biosynthetic process	GO:0046112	5	2.32193	9.41	0.000405	3.39254
nucleotide-excision repair, DNA gap filling	GO:0006297	6	2.58496	9.33	0.00011	3.95861
tRNA aminoacylation for protein translation	GO:0006418	12	3.58496	9.33	4.17e-08	7.37986
error-prone translesion synthesis	GO:0042276	5	2.32193	8.94	0.000495	3.30539
positive regulation of DNA-templated transcription, initiation	GO:2000144	7	2.80735	8.94	3.68e-05	4.43415
inner mitochondrial membrane organization	GO:0007007	11	3.45943	8.94	2.22e-07	6.65365
tRNA aminoacylation	GO:0043039	12	3.58496	8.76	7.57e-08	7.1209
ATP biosynthetic process	GO:0006754	8	3	8.67	1.24e-05	4.90658
mRNA cis splicing, via spliceosome	GO:0045292	8	3	8.67	1.24e-05	4.90658
ribonucleoside triphosphate biosynthetic process	GO:0009201	12	3.58496	8.58	9.15e-08	7.03858
amino acid activation	GO:0043038	12	3.58496	8.58	9.15e-08	7.03858
positive regulation of DNA biosynthetic process	GO:2000573	16	4	8.42	8.45e-10	9.07314
binding of sperm to zona pellucida	GO:0007339	9	3.16993	8.25	4.98e-06	5.30277
DNA damage response, detection of DNA damage	GO:0042769	9	3.16993	8.25	4.98e-06	5.30277
intracellular transport of virus	GO:0075733	12	3.58496	8.25	1.32e-07	6.87943
positive regulation of transcription by RNA polymerase I	GO:0045943	5	2.32193	8.13	0.000719	3.14327
purine ribonucleoside triphosphate biosynthetic process	GO:0009206	10	3.32193	8.13	1.67e-06	5.77728
cristae formation	GO:0042407	7	2.80735	8.08	6.44e-05	4.19111
toxin transport	GO:1901998	9	3.16993	8.05	5.96e-06	5.22475
purine nucleoside triphosphate biosynthetic process	GO:0009145	10	3.32193	7.95	1.99e-06	5.70115
multi-organism localization	GO:1902579	15	3.90689	7.89	6.09e-09	8.21538
multi-organism transport	GO:0044766	15	3.90689	7.89	6.09e-09	8.21538
DNA replication-independent nucleosome organization	GO:0034724	9	3.16993	7.85	7.09e-06	5.14935
spliceosomal complex assembly	GO:0000245	12	3.58496	7.8	2.25e-07	6.64782
transport of virus	GO:0046794	12	3.58496	7.8	2.25e-07	6.64782
protein exit from endoplasmic reticulum	GO:0032527	5	2.32193	7.78	0.000856	3.06753
protein import into nucleus	GO:0006606	19	4.24793	7.72	7.93e-11	10.1007
ribonucleoside triphosphate metabolic process	GO:0009199	14	3.80735	7.7	2.54e-08	7.59517
regulation of cellular response to heat	GO:1900034	17	4.08746	7.7	8.24e-10	9.08407
nuclear-transcribed mRNA catabolic process	GO:0000956	42	5.39232	7.7	2.53e-22	21.5969
regulation of transcription initiation from RNA polymerase II promoter	GO:0060260	6	2.58496	7.66	0.000277	3.55752
protein quality control for misfolded or incompletely synthesized proteins	GO:0006515	6	2.58496	7.66	0.000277	3.55752
regulation of transcription by RNA polymerase I	GO:0006356	7	2.80735	7.59	9.08e-05	4.04191
'de novo' posttranslational protein folding	GO:0051084	8	3	7.53	2.99e-05	4.52433
glutamine metabolic process	GO:0006541	5	2.32193	7.45	0.00101	2.99568
protein localization to chromatin	GO:0071168	5	2.32193	7.45	0.00101	2.99568
establishment of protein localization to mitochondrion	GO:0072655	15	3.90689	7.45	1.19e-08	7.92445
protein folding	GO:0006457	47	5.55459	7.44	2.72e-24	23.5654
cellular response to interleukin-4	GO:0071353	6	2.58496	7.4	0.000327	3.48545
transcription-coupled nucleotide-excision repair	GO:0006283	15	3.90689	7.35	1.4e-08	7.85387
regulation of posttranscriptional gene silencing	GO:0060147	18	4.16993	7.32	5.36e-10	9.27084
regulation of gene silencing by RNA	GO:0060966	18	4.16993	7.32	5.36e-10	9.27084
mRNA catabolic process	GO:0006402	43	5.42626	7.29	5.12e-22	21.2907
purine ribonucleoside triphosphate metabolic process	GO:0009205	12	3.58496	7.27	4.34e-07	6.36251
establishment of protein localization to organelle	GO:0072594	85	6.40939	7.27	7.31e-43	42.1361
mRNA splice site selection	GO:0006376	6	2.58496	7.15	0.000383	3.4168
DNA replication-independent nucleosome assembly	GO:0006336	8	3	7.15	4.13e-05	4.38405
regulation of gene silencing by miRNA	GO:0060964	17	4.08746	7.07	2.55e-09	8.59346
import into nucleus	GO:0051170	21	4.39232	7.02	3.83e-11	10.4168
ER-nucleus signaling pathway	GO:0006984	7	2.80735	6.95	0.000146	3.83565
rRNA processing	GO:0006364	40	5.32193	6.95	6.67e-20	19.1759
purine nucleoside triphosphate metabolic process	GO:0009144	13	3.70044	6.94	2.32e-07	6.63451
nucleoside triphosphate biosynthetic process	GO:0009142	12	3.58496	6.92	6.91e-07	6.16052
rRNA metabolic process	GO:0016072	42	5.39232	6.92	8.55e-21	20.068
protein import	GO:0017038	26	4.70044	6.89	2.61e-13	12.5834
glycolytic process through glucose-6-phosphate	GO:0061620	5	2.32193	6.88	0.00138	2.86012
glycolytic process through fructose-6-phosphate	GO:0061615	5	2.32193	6.88	0.00138	2.86012
establishment of protein localization to membrane	GO:0090150	50	5.64386	6.83	2.57e-24	23.5901
nucleotide-excision repair, DNA incision, 5'-to lesion	GO:0006296	7	2.80735	6.77	0.00017	3.76955
response to interleukin-4	GO:0070670	6	2.58496	6.71	0.000519	3.28483
one-carbon metabolic process	GO:0006730	5	2.32193	6.62	0.0016	2.79588
regulation of endoplasmic reticulum unfolded protein response	GO:1900101	5	2.32193	6.62	0.0016	2.79588
negative regulation of mRNA metabolic process	GO:1903312	15	3.90689	6.62	4.73e-08	7.32514
protein targeting	GO:0006605	65	6.02237	6.6	1.17e-30	29.9318
regulation of DNA-templated transcription, initiation	GO:2000142	7	2.80735	6.59	0.000196	3.70774
spliceosomal snRNP assembly	GO:0000387	7	2.80735	6.59	0.000196	3.70774
protein heterotetramerization	GO:0051290	6	2.58496	6.31	0.000689	3.16178
nucleoside triphosphate metabolic process	GO:0009141	16	4	6.29	3.22e-08	7.49214
nucleotide-excision repair, DNA incision	GO:0033683	7	2.80735	6.26	0.00026	3.58503
mRNA export from nucleus	GO:0006406	19	4.24793	6.23	1.88e-09	8.72584
mRNA-containing ribonucleoprotein complex export from nucleus	GO:0071427	19	4.24793	6.23	1.88e-09	8.72584
regulation of DNA biosynthetic process	GO:2000278	19	4.24793	6.23	1.88e-09	8.72584
protein sumoylation	GO:0016925	11	3.45943	6.15	5.55e-06	5.25571
regulation of mRNA splicing, via spliceosome	GO:0048024	17	4.08746	6.14	1.63e-08	7.78781
positive regulation of RNA splicing	GO:0033120	6	2.58496	6.13	0.000789	3.10292
positive regulation of viral genome replication	GO:0045070	6	2.58496	6.13	0.000789	3.10292
regulation of protein export from nucleus	GO:0046825	7	2.80735	6.11	0.000297	3.52724
translesion synthesis	GO:0019985	7	2.80735	6.11	0.000297	3.52724
regulation of telomere maintenance	GO:0032204	14	3.80735	6.11	3.2e-07	6.49485
nuclear export	GO:0051168	27	4.75489	6.04	1.44e-12	11.8416
rRNA modification	GO:0000154	6	2.58496	5.96	0.0009	3.04576
RNA stabilization	GO:0043489	8	3	5.96	0.000128	3.89279
nucleotide-excision repair	GO:0006289	18	4.16993	5.96	9.37e-09	8.02826
regulation of gene silencing	GO:0060968	21	4.39232	5.96	5.48e-10	9.26122
nuclear transport	GO:0051169	43	5.42626	5.96	4.31e-19	18.3655
sperm-egg recognition	GO:0035036	9	3.16993	5.85	5.56e-05	4.25493
mitochondrial transmembrane transport	GO:1990542	15	3.90689	5.83	2.07e-07	6.68403
peptide biosynthetic process	GO:0043043	68	6.08746	5.83	3.46e-29	28.4609
nucleocytoplasmic transport	GO:0006913	41	5.35755	5.75	9.17e-18	17.0376
mRNA transport	GO:0051028	25	4.64386	5.7	2.98e-11	10.5258
protein insertion into membrane	GO:0051205	6	2.58496	5.65	0.00116	2.93554
mRNA splicing, via spliceosome	GO:0000398	46	5.52356	5.65	1.56e-19	18.8069
RNA splicing, via transesterification reactions with bulged adenosine as nucleophile	GO:0000377	46	5.52356	5.65	1.56e-19	18.8069
RNA splicing, via transesterification reactions	GO:0000375	46	5.52356	5.6	2.24e-19	18.6498
chaperone-mediated protein folding	GO:0061077	9	3.16993	5.55	8.03e-05	4.09528
retrograde vesicle-mediated transport, Golgi to endoplasmic reticulum	GO:0006890	13	3.70044	5.54	2.25e-06	5.64782
regulation of RNA splicing	GO:0043484	21	4.39232	5.52	1.87e-09	8.72816
regulation of mitotic spindle organization	GO:0060236	6	2.58496	5.5	0.0013	2.88606
glycolytic process	GO:0006096	6	2.58496	5.5	0.0013	2.88606
negative regulation of DNA replication	GO:0008156	6	2.58496	5.5	0.0013	2.88606
DNA synthesis involved in DNA repair	GO:0000731	8	3	5.5	0.00021	3.67778
regulation of alternative mRNA splicing, via spliceosome	GO:0000381	10	3.32193	5.5	3.47e-05	4.45967
positive regulation of nucleocytoplasmic transport	GO:0046824	10	3.32193	5.5	3.47e-05	4.45967
protein localization to nucleus	GO:0034504	24	4.58496	5.5	1.39e-10	9.85699
negative regulation of RNA catabolic process	GO:1902369	9	3.16993	5.46	9.04e-05	4.04383
RNA transport	GO:0050658	30	4.90689	5.45	8.58e-13	12.0665
nucleic acid transport	GO:0050657	30	4.90689	5.45	8.58e-13	12.0665
ubiquitin-dependent ERAD pathway	GO:0030433	10	3.32193	5.42	3.9e-05	4.40894
chromatin assembly	GO:0031497	20	4.32193	5.42	6.07e-09	8.21681
osteoblast differentiation	GO:0001649	18	4.16993	5.41	3.57e-08	7.44733
nuclear envelope organization	GO:0006998	8	3	5.4	0.000236	3.62709
postreplication repair	GO:0006301	8	3	5.4	0.000236	3.62709
response to unfolded protein	GO:0006986	24	4.58496	5.4	1.97e-10	9.70553
RNA splicing	GO:0008380	59	5.88264	5.4	7.13e-24	23.1469
establishment of RNA localization	GO:0051236	30	4.90689	5.39	1.08e-12	11.9666
aerobic respiration	GO:0009060	12	3.58496	5.37	7.32e-06	5.13549
amide biosynthetic process	GO:0043604	80	6.32193	5.36	5.1e-32	31.2924
mitochondrial membrane organization	GO:0007006	19	4.24793	5.27	2.19e-08	7.65956
nucleosome assembly	GO:0006334	17	4.08746	5.24	1.28e-07	6.89279
ATP generation from ADP	GO:0006757	6	2.58496	5.23	0.00164	2.78516
fatty-acyl-CoA metabolic process	GO:0035337	6	2.58496	5.23	0.00164	2.78516
chromosome condensation	GO:0030261	6	2.58496	5.23	0.00164	2.78516
regulation of mRNA processing	GO:0050684	20	4.32193	5.22	1.07e-08	7.97062
IRE1-mediated unfolded protein response	GO:0036498	8	3	5.2	0.000296	3.52871
oxidative phosphorylation	GO:0006119	17	4.08746	5.2	1.43e-07	6.84466
positive regulation of gene expression, epigenetic	GO:0045815	9	3.16993	5.19	0.000127	3.8962
pyruvate metabolic process	GO:0006090	10	3.32193	5.18	5.47e-05	4.26201
response to heat	GO:0009408	16	4	5.16	3.67e-07	6.43533
positive regulation of DNA metabolic process	GO:0051054	28	4.80735	5.16	1.56e-11	10.8069
mitochondrial transport	GO:0006839	31	4.9542	5.16	1.28e-12	11.8928
positive regulation of DNA recombination	GO:0045911	6	2.58496	5.11	0.00183	2.73755
ERAD pathway	GO:0036503	12	3.58496	5.11	1.14e-05	4.9431
response to topologically incorrect protein	GO:0035966	26	4.70044	5.11	1.02e-10	9.9914
endoplasmic reticulum unfolded protein response	GO:0030968	14	3.80735	5.01	2.67e-06	5.57349
regulation of protein localization to nucleus	GO:1900180	16	4	4.98	5.63e-07	6.24949
nucleobase-containing compound catabolic process	GO:0034655	51	5.67243	4.97	2.28e-19	18.6421
DNA packaging	GO:0006323	24	4.58496	4.93	1.01e-09	8.99568
chromatin assembly or disassembly	GO:0006333	21	4.39232	4.91	1.22e-08	7.91364
regulation of glycolytic process	GO:0006110	10	3.32193	4.9	8.39e-05	4.07624
regulation of nucleocytoplasmic transport	GO:0046822	15	3.90689	4.88	1.59e-06	5.7986
regulation of carbohydrate catabolic process	GO:0043470	11	3.45943	4.86	4.02e-05	4.39577
regulation of RNA stability	GO:0043487	25	4.64386	4.86	6.01e-10	9.22113
regulation of mRNA stability	GO:0043488	24	4.58496	4.82	1.52e-09	8.81816
negative regulation of mRNA catabolic process	GO:1902373	7	2.80735	4.81	0.00106	2.97469
mRNA 3'-end processing	GO:0031124	11	3.45943	4.8	4.45e-05	4.35164
positive regulation of translation	GO:0045727	17	4.08746	4.79	4.09e-07	6.38828
viral process	GO:0016032	93	6.53916	4.79	9.09e-34	33.0414
regulation of mRNA metabolic process	GO:1903311	43	5.42626	4.73	8.2e-16	15.0862
peptide metabolic process	GO:0006518	71	6.14975	4.73	1.66e-25	24.7799
positive regulation of ATPase activity	GO:0032781	7	2.80735	4.72	0.00118	2.92812
regulation of DNA-dependent DNA replication	GO:0090329	7	2.80735	4.72	0.00118	2.92812
protein N-linked glycosylation	GO:0006487	10	3.32193	4.71	0.000114	3.9431
symbiont process	GO:0044403	101	6.65821	4.69	5.03e-36	35.2984
DNA duplex unwinding	GO:0032508	11	3.45943	4.68	5.42e-05	4.266
regulation of DNA replication	GO:0006275	14	3.80735	4.64	5.99e-06	5.22257
DNA conformation change	GO:0071103	35	5.12928	4.64	7.24e-13	12.1403
nucleobase-containing compound transport	GO:0015931	31	4.9542	4.6	1.82e-11	10.7399
DNA geometric change	GO:0032392	12	3.58496	4.57	3.15e-05	4.50169
mRNA processing	GO:0006397	60	5.90689	4.56	6.3e-21	20.2007
response to gamma radiation	GO:0010332	7	2.80735	4.55	0.00143	2.84466
ncRNA metabolic process	GO:0034660	59	5.88264	4.49	2.6e-20	19.585
protein localization to chromosome	GO:0034502	8	3	4.47	0.00074	3.13077
cell-cell recognition	GO:0009988	9	3.16993	4.47	0.00035	3.45593
respiratory electron transport chain	GO:0022904	14	3.80735	4.47	8.73e-06	5.05899
heterocycle catabolic process	GO:0046700	52	5.70044	4.47	6.12e-18	17.2132
aromatic compound catabolic process	GO:0019439	54	5.75489	4.47	1.36e-18	17.8665
cellular nitrogen compound catabolic process	GO:0044270	52	5.70044	4.46	6.71e-18	17.1733
cellular response to unfolded protein	GO:0034620	15	3.90689	4.4	5.04e-06	5.29757
protein stabilization	GO:0050821	22	4.45943	4.4	3.32e-08	7.47886
ATP metabolic process	GO:0046034	25	4.64386	4.4	3.72e-09	8.42946
cellular response to leukemia inhibitory factor	GO:1990830	12	3.58496	4.38	4.56e-05	4.34104
response to leukemia inhibitory factor	GO:1990823	12	3.58496	4.38	4.56e-05	4.34104
positive regulation of cellular amide metabolic process	GO:0034250	18	4.16993	4.38	6.15e-07	6.21112
purine nucleotide biosynthetic process	GO:0006164	19	4.24793	4.36	3.24e-07	6.48945
L-amino acid transport	GO:0015807	7	2.80735	4.32	0.00189	2.72354
ribose phosphate biosynthetic process	GO:0046390	20	4.32193	4.31	1.87e-07	6.72816
regulation of mRNA catabolic process	GO:0061013	24	4.58496	4.29	1.2e-08	7.92082
response to endoplasmic reticulum stress	GO:0034976	29	4.85798	4.29	3.73e-10	9.42829
ribosomal small subunit biogenesis	GO:0042274	8	3	4.27	0.000972	3.01233
regulation of ATP metabolic process	GO:1903578	13	3.70044	4.27	2.85e-05	4.54516
cellular response to topologically incorrect protein	GO:0035967	17	4.08746	4.25	1.82e-06	5.73993
ribonucleotide biosynthetic process	GO:0009260	19	4.24793	4.25	4.61e-07	6.3363
antigen processing and presentation of exogenous peptide antigen via MHC class I, TAP-dependent	GO:0002479	9	3.16993	4.24	0.000502	3.2993
purine-containing compound biosynthetic process	GO:0072522	20	4.32193	4.23	2.43e-07	6.61439
nucleosome organization	GO:0034728	18	4.16993	4.21	1.04e-06	5.98297
ncRNA processing	GO:0034470	45	5.49185	4.19	9.63e-15	14.0164
cellular response to heat	GO:0034605	8	3	4.15	0.00116	2.93554
DNA biosynthetic process	GO:0071897	13	3.70044	4.15	3.69e-05	4.43297
purine ribonucleotide biosynthetic process	GO:0009152	17	4.08746	4.14	2.56e-06	5.59176
organic cyclic compound catabolic process	GO:1901361	54	5.75489	4.14	2.76e-17	16.5591
posttranscriptional regulation of gene expression	GO:0010608	60	5.90689	4.14	4.26e-19	18.3706
protein localization to membrane	GO:0072657	55	5.78136	4.1	2.16e-17	16.6655
peroxisomal transport	GO:0043574	8	3	4.09	0.00126	2.89963
regulation of purine nucleotide metabolic process	GO:1900542	12	3.58496	4.05	9.09e-05	4.04144
antigen processing and presentation of exogenous peptide antigen via MHC class I	GO:0042590	9	3.16993	4.02	0.000704	3.15243
cellular response to UV	GO:0034644	9	3.16993	4.02	0.000704	3.15243
regulation of translation	GO:0006417	39	5.2854	4.02	2.01e-12	11.6968
mitotic DNA integrity checkpoint	GO:0044774	12	3.58496	4.01	9.86e-05	4.00612
negative regulation of gene expression, epigenetic	GO:0045814	9	3.16993	3.97	0.000764	3.11691
regulation of nucleotide metabolic process	GO:0006140	12	3.58496	3.97	0.000107	3.97062
positive regulation of chromosome organization	GO:2001252	19	4.24793	3.95	1.25e-06	5.90309
regulation of DNA metabolic process	GO:0051052	38	5.24793	3.94	6.75e-12	11.1707
mitochondrial ATP synthesis coupled electron transport	GO:0042775	10	3.32193	3.93	0.000428	3.36856
signal transduction involved in DNA damage checkpoint	GO:0072422	8	3	3.92	0.00161	2.79317
signal transduction involved in DNA integrity checkpoint	GO:0072401	8	3	3.92	0.00161	2.79317
DNA-dependent DNA replication	GO:0006261	13	3.70044	3.91	6.54e-05	4.18442
positive regulation of response to DNA damage stimulus	GO:2001022	11	3.45943	3.9	0.000241	3.61798
ATP synthesis coupled electron transport	GO:0042773	10	3.32193	3.89	0.000464	3.33348
cellular amide metabolic process	GO:0043603	85	6.40939	3.88	4.62e-25	24.3354
signal transduction involved in cell cycle checkpoint	GO:0072395	8	3	3.87	0.00174	2.75945
response to temperature stimulus	GO:0009266	19	4.24793	3.84	1.84e-06	5.73518
cellular respiration	GO:0045333	18	4.16993	3.83	3.51e-06	5.45469
glutamine family amino acid metabolic process	GO:0009064	8	3	3.82	0.00188	2.72584
regulation of viral genome replication	GO:0045069	10	3.32193	3.81	0.000541	3.2668
protein-DNA complex assembly	GO:0065004	21	4.39232	3.81	5.92e-07	6.22768
negative regulation of translation	GO:0017148	14	3.80735	3.79	4.65e-05	4.33255
antigen processing and presentation of peptide antigen via MHC class I	GO:0002474	10	3.32193	3.77	0.000584	3.23359
regulation of DNA-templated transcription in response to stress	GO:0043620	13	3.70044	3.72	0.000103	3.98716
negative regulation of chromosome organization	GO:2001251	14	3.80735	3.66	6.73e-05	4.17198
mitotic DNA damage checkpoint	GO:0044773	10	3.32193	3.65	0.000729	3.13727
proton transmembrane transport	GO:1902600	15	3.90689	3.65	3.79e-05	4.42136
regulation of cellular amide metabolic process	GO:0034248	40	5.32193	3.65	1.63e-11	10.7878
negative regulation of G2/M transition of mitotic cell cycle	GO:0010972	9	3.16993	3.62	0.00141	2.85078
regulation of transcription from RNA polymerase II promoter in response to stress	GO:0043618	12	3.58496	3.61	0.000246	3.60906
mitotic cell cycle checkpoint	GO:0007093	16	4	3.6	2.47e-05	4.6073
nucleus organization	GO:0006997	13	3.70044	3.58	0.000148	3.82974
negative regulation of cell cycle G2/M phase transition	GO:1902750	10	3.32193	3.54	0.000903	3.04431
DNA replication	GO:0006260	21	4.39232	3.53	1.87e-06	5.72816
regulation of gene expression, epigenetic	GO:0040029	23	4.52356	3.53	5.99e-07	6.22257
nucleotide biosynthetic process	GO:0009165	24	4.58496	3.52	3.63e-07	6.44009
protein-containing complex localization	GO:0031503	25	4.64386	3.48	2.52e-07	6.5986
RNA 3'-end processing	GO:0031123	13	3.70044	3.47	0.000195	3.70997
viral life cycle	GO:0019058	19	4.24793	3.47	7.19e-06	5.14327
nucleoside phosphate biosynthetic process	GO:1901293	24	4.58496	3.45	5.08e-07	6.29414
positive regulation of viral process	GO:0048524	10	3.32193	3.44	0.00111	2.95468
regulation of generation of precursor metabolites and energy	GO:0043467	14	3.80735	3.43	0.000126	3.89963
cell cycle checkpoint	GO:0000075	19	4.24793	3.43	8.22e-06	5.08513
modification of morphology or physiology of other organism involved in symbiotic interaction	GO:0051817	10	3.32193	3.41	0.00119	2.92445
signal transduction in response to DNA damage	GO:0042770	10	3.32193	3.41	0.00119	2.92445
DNA integrity checkpoint	GO:0031570	14	3.80735	3.41	0.000134	3.8729
negative regulation of cellular amide metabolic process	GO:0034249	14	3.80735	3.41	0.000134	3.8729
sister chromatid segregation	GO:0000819	13	3.70044	3.37	0.000254	3.59517
protein-DNA complex subunit organization	GO:0071824	22	4.45943	3.35	2.35e-06	5.62893
cellular protein-containing complex assembly	GO:0034622	77	6.26679	3.32	4.64e-19	18.3335
positive regulation of proteasomal protein catabolic process	GO:1901800	10	3.32193	3.31	0.00144	2.84164
regulation of protein stability	GO:0031647	26	4.70044	3.29	4.01e-07	6.39686
regulation of cell cycle G2/M phase transition	GO:1902749	19	4.24793	3.19	2.12e-05	4.67366
generation of precursor metabolites and energy	GO:0006091	38	5.24793	3.19	1.78e-09	8.74958
DNA damage checkpoint	GO:0000077	12	3.58496	3.18	0.000702	3.15366
energy derivation by oxidation of organic compounds	GO:0015980	21	4.39232	3.16	9.22e-06	5.03527
purine nucleotide metabolic process	GO:0006163	29	4.85798	3.16	1.82e-07	6.73993
mitochondrion organization	GO:0007005	39	5.2854	3.16	1.36e-09	8.86646
carboxylic acid transmembrane transport	GO:1905039	11	3.45943	3.15	0.00125	2.90309
organic acid transmembrane transport	GO:1903825	11	3.45943	3.15	0.00125	2.90309
DNA repair	GO:0006281	44	5.45943	3.15	1.26e-10	9.89963
ribose phosphate metabolic process	GO:0019693	29	4.85798	3.14	2.05e-07	6.68825
regulation of intrinsic apoptotic signaling pathway	GO:2001242	14	3.80735	3.11	0.00032	3.49485
ribonucleotide metabolic process	GO:0009259	28	4.80735	3.11	4.05e-07	6.39254
modification of morphology or physiology of other organism	GO:0035821	13	3.70044	3.1	0.000533	3.27327
cellular macromolecule catabolic process	GO:0044265	76	6.24793	3.08	4.2e-17	16.3768
protein tetramerization	GO:0051262	12	3.58496	3.07	0.000942	3.02595
purine-containing compound metabolic process	GO:0072521	31	4.9542	3.05	1.41e-07	6.85078
response to UV	GO:0009411	12	3.58496	3.04	0.000998	3.00087
tRNA metabolic process	GO:0006399	16	4	3.04	0.000154	3.81248
cellular response to hypoxia	GO:0071456	16	4	3.03	0.000163	3.78781
purine ribonucleotide metabolic process	GO:0009150	26	4.70044	3.03	1.65e-06	5.78252
nuclear chromosome segregation	GO:0098813	18	4.16993	3.01	7.03e-05	4.15304
regulation of chromosome organization	GO:0033044	29	4.85798	3.01	4.82e-07	6.31695
chromosome segregation	GO:0007059	22	4.45943	2.98	1.31e-05	4.88273
regulation of signal transduction by p53 class mediator	GO:1901796	15	3.90689	2.95	0.000338	3.47108
negative regulation of cell cycle process	GO:0010948	27	4.75489	2.94	1.73e-06	5.76195
regulation of G2/M transition of mitotic cell cycle	GO:0010389	16	4	2.92	0.00024	3.61979
electron transport chain	GO:0022900	15	3.90689	2.9	0.000397	3.40121
cellular response to radiation	GO:0071478	14	3.80735	2.89	0.000624	3.20482
cellular response to decreased oxygen levels	GO:0036294	16	4	2.88	0.000281	3.55129
DNA metabolic process	GO:0006259	60	5.90689	2.88	1.58e-12	11.8013
nucleotide metabolic process	GO:0009117	35	5.12928	2.85	1.05e-07	6.97881
mitotic cell cycle	GO:0000278	54	5.75489	2.85	3.29e-11	10.4828
regulation of viral process	GO:0050792	16	4	2.83	0.000328	3.48413
gene silencing	GO:0016458	12	3.58496	2.82	0.00181	2.74232
negative regulation of mitotic cell cycle phase transition	GO:1901991	17	4.08746	2.8	0.000244	3.61261
nucleoside phosphate metabolic process	GO:0006753	35	5.12928	2.8	1.57e-07	6.8041
mitotic cell cycle process	GO:1903047	45	5.49185	2.77	3.47e-09	8.45967
negative regulation of cell cycle phase transition	GO:1901988	18	4.16993	2.76	0.00019	3.72125
nucleobase-containing small molecule metabolic process	GO:0055086	40	5.32193	2.7	5.1e-08	7.29243
macromolecule catabolic process	GO:0009057	77	6.26679	2.68	2.54e-14	13.5952
cellular response to oxygen levels	GO:0071453	16	4	2.65	0.000649	3.18776
endoplasmic reticulum to Golgi vesicle-mediated transport	GO:0006888	15	3.90689	2.6	0.00111	2.95468
cellular response to DNA damage stimulus	GO:0006974	55	5.78136	2.57	8.69e-10	9.06098
negative regulation of mitotic cell cycle	GO:0045930	22	4.45943	2.56	0.000108	3.96658
ossification	GO:0001503	18	4.16993	2.53	0.000502	3.2993
proteasomal protein catabolic process	GO:0010498	24	4.58496	2.52	0.000108	3.96658
regulation of symbiosis, encompassing mutualism through parasitism	GO:0043903	16	4	2.48	0.00126	2.89963
mitotic cell cycle phase transition	GO:0044772	18	4.16993	2.48	0.000648	3.18842
negative regulation of cell cycle	GO:0045786	40	5.32193	2.47	4.93e-07	6.30715
post-translational protein modification	GO:0043687	24	4.58496	2.38	0.000179	3.74715
proteasome-mediated ubiquitin-dependent protein catabolic process	GO:0043161	21	4.39232	2.37	0.000496	3.30452
neutrophil degranulation	GO:0043312	32	5	2.37	2.31e-05	4.63639
neutrophil activation involved in immune response	GO:0002283	32	5	2.35	2.46e-05	4.60906
organophosphate biosynthetic process	GO:0090407	35	5.12928	2.35	8.93e-06	5.04915
regulation of mitotic cell cycle	GO:0007346	42	5.39232	2.34	9.76e-07	6.01055
nuclear division	GO:0000280	18	4.16993	2.33	0.00151	2.82102
regulation of mitotic cell cycle phase transition	GO:1901990	27	4.75489	2.33	8.84e-05	4.05355
regulation of cell cycle phase transition	GO:1901987	29	4.85798	2.32	7.68e-05	4.11464
neutrophil mediated immunity	GO:0002446	32	5	2.32	2.82e-05	4.54975
neutrophil activation	GO:0042119	32	5	2.31	2.95e-05	4.53018
cell cycle process	GO:0022402	62	5.9542	2.31	4.35e-09	8.36151
response to hypoxia	GO:0001666	22	4.45943	2.29	0.000515	3.28819
granulocyte activation	GO:0036230	32	5	2.28	3.33e-05	4.47756
cell division	GO:0051301	31	4.9542	2.27	4.88e-05	4.31158
leukocyte degranulation	GO:0043299	32	5	2.27	3.71e-05	4.43063
response to decreased oxygen levels	GO:0036293	22	4.45943	2.22	0.00103	2.98716
myeloid leukocyte mediated immunity	GO:0002444	32	5	2.22	4.95e-05	4.30539
regulation of cellular response to stress	GO:0080135	44	5.45943	2.22	1.91e-06	5.71897
myeloid cell activation involved in immune response	GO:0002275	32	5	2.21	8.06e-05	4.09366
endomembrane system organization	GO:0010256	24	4.58496	2.15	0.000733	3.1349
response to peptide hormone	GO:0043434	23	4.52356	2.14	0.00101	2.99568
response to oxygen levels	GO:0070482	22	4.45943	2.08	0.00174	2.75945
myeloid leukocyte activation	GO:0002274	33	5.04439	2.06	0.000182	3.73993
response to abiotic stimulus	GO:0009628	66	6.04439	2.05	9.19e-08	7.03668
organelle localization	GO:0051640	34	5.08746	2.04	0.000158	3.80134
chromatin organization	GO:0006325	39	5.2854	2.02	6.23e-05	4.20551
response to cytokine	GO:0034097	61	5.93074	2.02	4.62e-07	6.33536
leukocyte activation involved in immune response	GO:0002366	34	5.08746	1.98	0.000301	3.52143
cell activation involved in immune response	GO:0002263	34	5.08746	1.97	0.00032	3.49485
proteolysis involved in cellular protein catabolic process	GO:0051603	31	4.9542	1.93	0.000835	3.07831
regulated exocytosis	GO:0045055	37	5.20945	1.91	0.000292	3.53462
protein modification by small protein conjugation or removal	GO:0070647	52	5.70044	1.91	1.86e-05	4.73049
carboxylic acid metabolic process	GO:0019752	47	5.55459	1.89	5.12e-05	4.29073
membrane organization	GO:0061024	43	5.42626	1.81	0.000314	3.50307
response to stress	GO:0006950	165	7.36632	1.69	6.16e-12	11.2104
transmembrane transport	GO:0055085	58	5.85798	1.61	0.000516	3.28735
regulation of apoptotic process	GO:0042981	67	6.06609	1.56	0.000414	3.383
